# Supplementary material for: Serum metabolites and hypercholesterolemia: insights from a two-sample Mendelian randomization study
Source: Front Cardiovasc Med. 2024 Jul 25;11:1410006. doi: 10.3389/fcvm.2024.1410006 (PMC11337230; doi:10.3389/fcvm.2024.1410006)
Supplement: Supplementary file 1 [file Table1.xlsx]

## Sheet: Table S1
Table S1. Summary of calculation results of detailed causal effect value estimates by various MR Methods
metabolonDescription	Exposure	Outcome	Method	Nsnp	b	se	pval	lo_ci	up_ci	or	or_lci95	or_uci95
glutamine	exposure	Hypercholesterolemia	MR Egger	6	-0.951044	1.47381	0.553885	-3.83972	1.93763	0.386337	0.0214997	6.94226
glutamine	exposure	Hypercholesterolemia	Weighted median	6	-0.398172	0.476733	0.403599	-1.33257	0.536224	0.671546	0.263799	1.70954
glutamine	exposure	Hypercholesterolemia	Inverse variance weighted	6	-0.15652	0.944024	0.868314	-2.00681	1.69377	0.855115	0.134417	5.43993
glutamine	exposure	Hypercholesterolemia	Simple mode	6	-2.96269	1.89378	0.178486	-6.6745	0.749122	0.0516797	0.0012627	2.11514
glutamine	exposure	Hypercholesterolemia	Weighted mode	6	-0.468767	0.426593	0.321902	-1.30489	0.367355	0.625774	0.271203	1.44391
tryptophan	exposure	Hypercholesterolemia	MR Egger	108	-6.94225	46.9463	0.882721	-98.9571	85.0726	0.000966094	1.05559e-43	8.84187e+36
tryptophan	exposure	Hypercholesterolemia	Weighted median	108	-0.0651691	0.839202	0.938102	-1.71	1.57967	0.936909	0.180865	4.85334
tryptophan	exposure	Hypercholesterolemia	Inverse variance weighted	108	63.5045	8.9584	1.35259e-12	45.946	81.0629	3.79879e+27	8.99712e+19	1.60394e+35
tryptophan	exposure	Hypercholesterolemia	Simple mode	108	-2.59225	1.28449	0.0460813	-5.10984	-0.0746503	0.0748517	0.00603703	0.928068
tryptophan	exposure	Hypercholesterolemia	Weighted mode	108	0.323034	0.89805	0.719776	-1.43714	2.08321	1.38131	0.237605	8.03023
leucine	exposure	Hypercholesterolemia	MR Egger	118	-54.325	29.6826	0.0697877	-112.503	3.85284	2.55238e-24	1.38237e-49	47.1267
leucine	exposure	Hypercholesterolemia	Weighted median	118	-1.2139	1.06724	0.255363	-3.30569	0.877892	0.297037	0.0366739	2.40582
leucine	exposure	Hypercholesterolemia	Inverse variance weighted	118	-104.28	8.12456	1.04151e-37	-120.204	-88.3562	5.14799e-46	6.24983e-53	4.2404e-39
leucine	exposure	Hypercholesterolemia	Simple mode	118	-1.04977	1.9493	0.591231	-4.87039	2.77086	0.350019	0.00767034	15.9724
leucine	exposure	Hypercholesterolemia	Weighted mode	118	-1.04977	0.869832	0.22992	-2.75464	0.655105	0.350019	0.063632	1.92534
cholesterol	exposure	Hypercholesterolemia	MR Egger	25	18.5217	4.05795	0.00013789	10.5681	26.4752	1.10625e+08	38873.7	3.14811e+11
cholesterol	exposure	Hypercholesterolemia	Weighted median	25	0.0138885	0.288237	0.961569	-0.551056	0.578833	1.01399	0.576341	1.78395
cholesterol	exposure	Hypercholesterolemia	Inverse variance weighted	25	-1.32746	2.69452	0.62226	-6.60872	3.95381	0.265151	0.00134856	52.1335
cholesterol	exposure	Hypercholesterolemia	Simple mode	25	-0.878487	3.66456	0.812579	-8.06103	6.30405	0.415411	0.000315602	546.784
cholesterol	exposure	Hypercholesterolemia	Weighted mode	25	-0.102582	0.281439	0.718683	-0.654204	0.449039	0.902504	0.519856	1.56681
lactate	exposure	Hypercholesterolemia	MR Egger	5	3.02808	5.10735	0.594981	-6.98233	13.0385	20.6575	0.000928137	459774
lactate	exposure	Hypercholesterolemia	Weighted median	5	-1.1865	0.599944	0.0479633	-2.36239	-0.0106148	0.305286	0.0941944	0.989441
lactate	exposure	Hypercholesterolemia	Inverse variance weighted	5	-1.17686	0.497946	0.0181064	-2.15284	-0.200889	0.308244	0.116154	0.818004
lactate	exposure	Hypercholesterolemia	Simple mode	5	-1.36208	2.2826	0.582825	-5.83597	3.11181	0.256128	0.0029206	22.4616
lactate	exposure	Hypercholesterolemia	Weighted mode	5	-1.18378	0.585769	0.113381	-2.33189	-0.0356766	0.306118	0.0971119	0.964952
3-hydroxybutyrate (BHBA)	exposure	Hypercholesterolemia	MR Egger	6	4.16236	0.958824	0.0122422	2.28307	6.04166	64.2232	9.80674	420.59
3-hydroxybutyrate (BHBA)	exposure	Hypercholesterolemia	Weighted median	6	0.155153	0.174555	0.374086	-0.186976	0.497281	1.16784	0.829464	1.64424
3-hydroxybutyrate (BHBA)	exposure	Hypercholesterolemia	Inverse variance weighted	6	-3.04994	1.96609	0.120838	-6.90348	0.803606	0.047362	0.00100429	2.23358
3-hydroxybutyrate (BHBA)	exposure	Hypercholesterolemia	Simple mode	6	0.212192	0.316287	0.532033	-0.407731	0.832115	1.23639	0.665158	2.29817
3-hydroxybutyrate (BHBA)	exposure	Hypercholesterolemia	Weighted mode	6	0.143873	0.155885	0.398387	-0.161662	0.449409	1.15474	0.850729	1.56739
cotinine	exposure	Hypercholesterolemia	MR Egger	11	0.371867	0.31249	0.264484	-0.240613	0.984347	1.45044	0.786146	2.67606
cotinine	exposure	Hypercholesterolemia	Weighted median	11	0.0749222	0.0874018	0.391326	-0.0963854	0.24623	1.0778	0.908114	1.27919
cotinine	exposure	Hypercholesterolemia	Inverse variance weighted	11	0.0897425	0.126989	0.479757	-0.159156	0.338641	1.09389	0.852863	1.40304
cotinine	exposure	Hypercholesterolemia	Simple mode	11	0.281316	0.14227	0.0762094	0.0024665	0.560166	1.32487	1.00247	1.75096
cotinine	exposure	Hypercholesterolemia	Weighted mode	11	0.0787514	0.0725712	0.303317	-0.0634881	0.220991	1.08194	0.938485	1.24731
caffeine	exposure	Hypercholesterolemia	MR Egger	7	4.14271	0.418411	0.000179293	3.32263	4.9628	62.9734	27.7331	142.993
caffeine	exposure	Hypercholesterolemia	Weighted median	7	1.22209	0.663139	0.0653452	-0.0776608	2.52184	3.39428	0.925278	12.4515
caffeine	exposure	Hypercholesterolemia	Inverse variance weighted	7	2.34938	0.0802809	2.935e-188	2.19203	2.50673	10.4791	8.95338	12.2648
caffeine	exposure	Hypercholesterolemia	Simple mode	7	-1.03404	1.13873	0.398847	-3.26596	1.19787	0.355567	0.0381604	3.31306
caffeine	exposure	Hypercholesterolemia	Weighted mode	7	2.36389	0.54708	0.00497767	1.29162	3.43617	10.6323	3.63867	31.0678
mannose	exposure	Hypercholesterolemia	MR Egger	17	-18.4607	4.38982	0.000764624	-27.0647	-9.85662	9.60799e-09	1.76173e-12	5.23994e-05
mannose	exposure	Hypercholesterolemia	Weighted median	17	0.0592066	0.28267	0.834093	-0.494826	0.61324	1.06099	0.609677	1.8464
mannose	exposure	Hypercholesterolemia	Inverse variance weighted	17	28.0609	4.66973	1.86551e-09	18.9082	37.2136	1.53707e+12	1.62831e+08	1.45094e+16
mannose	exposure	Hypercholesterolemia	Simple mode	17	-0.342971	0.596966	0.573604	-1.51302	0.827083	0.709659	0.220243	2.28664
mannose	exposure	Hypercholesterolemia	Weighted mode	17	0.154387	0.240732	0.530393	-0.317448	0.626222	1.16694	0.728005	1.87053
pyruvate	exposure	Hypercholesterolemia	MR Egger	9	1.91882	7.49208	0.805227	-12.7657	16.6033	6.81289	2.85724e-06	1.62449e+07
pyruvate	exposure	Hypercholesterolemia	Weighted median	9	-0.8287	0.561786	0.140181	-1.9298	0.2724	0.436616	0.145177	1.31311
pyruvate	exposure	Hypercholesterolemia	Inverse variance weighted	9	0.653929	1.71387	0.702794	-2.70525	4.01311	1.92308	0.0668534	55.3187
pyruvate	exposure	Hypercholesterolemia	Simple mode	9	-0.6835	0.728121	0.375349	-2.11062	0.743618	0.504847	0.121163	2.10353
pyruvate	exposure	Hypercholesterolemia	Weighted mode	9	-0.851276	0.505507	0.130676	-1.84207	0.139518	0.42687	0.158489	1.14972
uridine	exposure	Hypercholesterolemia	MR Egger	15	-0.301887	3.24871	0.92738	-6.66935	6.06558	0.739422	0.00126922	430.771
uridine	exposure	Hypercholesterolemia	Weighted median	15	0.873019	0.731211	0.232503	-0.560154	2.30619	2.39413	0.571121	10.0361
uridine	exposure	Hypercholesterolemia	Inverse variance weighted	15	1.53833	1.28042	0.229584	-0.971285	4.04795	4.65682	0.378596	57.28
uridine	exposure	Hypercholesterolemia	Simple mode	15	1.0251	0.86834	0.25746	-0.676848	2.72704	2.78737	0.508216	15.2876
uridine	exposure	Hypercholesterolemia	Weighted mode	15	0.593349	0.57123	0.316542	-0.526262	1.71296	1.81004	0.590809	5.54535
linoleate	exposure	Hypercholesterolemia	MR Egger	11	-4.90731	12.4565	0.702784	-29.322	19.5074	0.00739237	1.84341e-13	2.96446e+08
linoleate	exposure	Hypercholesterolemia	Weighted median	11	-1.37198	1.60718	0.393296	-4.52206	1.7781	0.253604	0.0108666	5.91859
linoleate	exposure	Hypercholesterolemia	Inverse variance weighted	11	-2.33316	1.92048	0.224411	-6.09731	1.43098	0.0969887	0.00224892	4.18281
linoleate	exposure	Hypercholesterolemia	Simple mode	11	-1.54472	4.25135	0.723909	-9.87736	6.78793	0.213373	5.13234e-05	887.078
linoleate	exposure	Hypercholesterolemia	Weighted mode	11	-1.38042	1.45187	0.364126	-4.22609	1.46525	0.251472	0.0146093	4.32862
allantoin	exposure	Hypercholesterolemia	MR Egger	11	1.72946	12.5891	0.893756	-22.9451	26.404	5.6376	1.0841e-10	2.9317e+11
allantoin	exposure	Hypercholesterolemia	Weighted median	11	0.311822	0.585025	0.594029	-0.834826	1.45847	1.36591	0.43395	4.29938
allantoin	exposure	Hypercholesterolemia	Inverse variance weighted	11	1.01584	2.38188	0.669752	-3.65265	5.68434	2.7617	0.0259224	294.223
allantoin	exposure	Hypercholesterolemia	Simple mode	11	-0.251486	1.50569	0.870681	-3.20264	2.69967	0.777644	0.0406547	14.8748
allantoin	exposure	Hypercholesterolemia	Weighted mode	11	0.240189	0.517464	0.652469	-0.774041	1.25442	1.27149	0.461146	3.5058
arachidonate	exposure	Hypercholesterolemia	MR Egger	17	-23.5446	12.2538	0.0738882	-47.562	0.472706	5.95237e-11	2.20844e-21	1.60433
arachidonate	exposure	Hypercholesterolemia	Weighted median	17	1.15076	1.13041	0.308677	-1.06484	3.36636	3.16059	0.344782	28.9729
arachidonate	exposure	Hypercholesterolemia	Inverse variance weighted	17	-7.38758	2.94868	0.0122317	-13.167	-1.60818	0.000618892	1.91272e-06	0.200252
arachidonate	exposure	Hypercholesterolemia	Simple mode	17	2.87357	3.08036	0.364752	-3.16393	8.91107	17.7001	0.0422593	7413.62
arachidonate	exposure	Hypercholesterolemia	Weighted mode	17	1.15566	0.844433	0.190048	-0.499433	2.81074	3.17611	0.606875	16.6223
deoxycholate	exposure	Hypercholesterolemia	MR Egger	11	4.52756	4.19865	0.308936	-3.7018	12.7569	92.5321	0.024679	346942
deoxycholate	exposure	Hypercholesterolemia	Weighted median	11	-0.104262	0.0822547	0.20496	-0.265481	0.0569576	0.900989	0.766837	1.05861
deoxycholate	exposure	Hypercholesterolemia	Inverse variance weighted	11	-3.28657	3.36406	0.328587	-9.88014	3.30699	0.0373818	5.11813e-05	27.3029
deoxycholate	exposure	Hypercholesterolemia	Simple mode	11	-0.106701	0.182625	0.571989	-0.464645	0.251244	0.898795	0.628358	1.28562
deoxycholate	exposure	Hypercholesterolemia	Weighted mode	11	-0.106701	0.0867369	0.24679	-0.276705	0.0633038	0.898795	0.758278	1.06535
margarate	exposure	Hypercholesterolemia	MR Egger	5	-57.476	41.971	0.264374	-139.739	24.7872	1.09272e-25	2.05151e-61	5.82024e+10
margarate	exposure	Hypercholesterolemia	Weighted median	5	1.74722	1.85488	0.346214	-1.88834	5.38278	5.73861	0.151322	217.626
margarate	exposure	Hypercholesterolemia	Inverse variance weighted	5	44.5295	5.36819	1.08533e-16	34.0078	55.0511	2.18223e+19	588035419399725	8.09839e+23
margarate	exposure	Hypercholesterolemia	Simple mode	5	2.86185	2.04589	0.234426	-1.1481	6.87179	17.4938	0.317239	964.677
margarate	exposure	Hypercholesterolemia	Weighted mode	5	2.04647	1.81074	0.321578	-1.50259	5.59552	7.74051	0.222554	269.218
inosine	exposure	Hypercholesterolemia	MR Egger	5	1.2939	1.36846	0.414151	-1.38829	3.97609	3.64699	0.249502	53.3083
inosine	exposure	Hypercholesterolemia	Weighted median	5	-0.115067	0.154191	0.455507	-0.417282	0.187147	0.891306	0.658835	1.2058
inosine	exposure	Hypercholesterolemia	Inverse variance weighted	5	-0.129065	0.270455	0.63321	-0.659156	0.401026	0.878917	0.517288	1.49336
inosine	exposure	Hypercholesterolemia	Simple mode	5	-0.141167	0.287817	0.649486	-0.705289	0.422955	0.868344	0.493966	1.52646
inosine	exposure	Hypercholesterolemia	Weighted mode	5	-0.126816	0.156681	0.463687	-0.433911	0.180279	0.880895	0.64797	1.19755
isoleucine	exposure	Hypercholesterolemia	MR Egger	12	14.4659	15.2594	0.365478	-15.4426	44.3743	1.91621e+06	1.965e-07	1.86863e+19
isoleucine	exposure	Hypercholesterolemia	Weighted median	12	0.456294	2.27386	0.840957	-4.00048	4.91307	1.57821	0.0183069	136.056
isoleucine	exposure	Hypercholesterolemia	Inverse variance weighted	12	-17.8159	7.31986	0.0149367	-32.1628	-3.46896	1.83088e-08	1.07614e-14	0.0311495
isoleucine	exposure	Hypercholesterolemia	Simple mode	12	2.19759	3.65389	0.559738	-4.96403	9.35922	9.00332	0.00698472	11605.3
isoleucine	exposure	Hypercholesterolemia	Weighted mode	12	1.23907	1.92667	0.533326	-2.5372	5.01534	3.4524	0.0790876	150.707
threonine	exposure	Hypercholesterolemia	MR Egger	7	-22.7936	17.7025	0.254262	-57.4904	11.9033	1.26147e-10	1.07701e-25	147752
threonine	exposure	Hypercholesterolemia	Weighted median	7	0.0311022	0.72758	0.965903	-1.39495	1.45716	1.03159	0.247844	4.29374
threonine	exposure	Hypercholesterolemia	Inverse variance weighted	7	-31.3128	6.35827	8.44748e-07	-43.775	-18.8506	2.51779e-14	9.74423e-20	6.50565e-09
threonine	exposure	Hypercholesterolemia	Simple mode	7	-1.16278	3.06588	0.717552	-7.1719	4.84635	0.312617	0.000767861	127.275
threonine	exposure	Hypercholesterolemia	Weighted mode	7	-0.0314501	0.66849	0.964003	-1.34169	1.27879	0.969039	0.261404	3.59229
tyrosine	exposure	Hypercholesterolemia	MR Egger	19	-77.2211	75.9041	0.323248	-225.993	71.551	2.90612e-34	7.11906e-99	1.18633e+31
tyrosine	exposure	Hypercholesterolemia	Weighted median	19	-0.275136	0.915493	0.76377	-2.0695	1.51923	0.759469	0.126249	4.5687
tyrosine	exposure	Hypercholesterolemia	Inverse variance weighted	19	53.8236	7.94563	1.25277e-11	38.2502	69.397	2.37298e+23	4.0911e+16	1.37641e+30
tyrosine	exposure	Hypercholesterolemia	Simple mode	19	0.0321975	1.91016	0.986737	-3.71172	3.77611	1.03272	0.0244355	43.6461
tyrosine	exposure	Hypercholesterolemia	Weighted mode	19	0.0321975	0.75717	0.96655	-1.45186	1.51625	1.03272	0.234135	4.55512
lysine	exposure	Hypercholesterolemia	MR Egger	10	-149.258	14.7364	7.71568e-06	-178.141	-120.374	1.50713e-65	4.30806e-78	5.27256e-53
lysine	exposure	Hypercholesterolemia	Weighted median	10	-2.30325	3.22258	0.474781	-8.61951	4.01301	0.0999335	0.000180549	55.3129
lysine	exposure	Hypercholesterolemia	Inverse variance weighted	10	2.36579	2.57079	0.357436	-2.67294	7.40453	10.6525	0.0690486	1643.42
lysine	exposure	Hypercholesterolemia	Simple mode	10	-1.6692	3.99752	0.686054	-9.50434	6.16594	0.188397	7.45274e-05	476.246
lysine	exposure	Hypercholesterolemia	Weighted mode	10	-4.58033	1.3691	0.00858474	-7.26377	-1.89689	0.0102515	0.00070046	0.150034
methionine	exposure	Hypercholesterolemia	MR Egger	13	-91.0057	69.4573	0.216814	-227.142	45.1305	2.99713e-40	2.25683e-99	3.98027e+19
methionine	exposure	Hypercholesterolemia	Weighted median	13	-0.850921	1.50281	0.571245	-3.79643	2.09459	0.427021	0.0224507	8.12212
methionine	exposure	Hypercholesterolemia	Inverse variance weighted	13	19.4852	5.34699	0.00026828	9.00511	29.9653	2.89949e+08	8144.63	1.03222e+13
methionine	exposure	Hypercholesterolemia	Simple mode	13	-0.0296643	6.14223	0.996226	-12.0684	12.0091	0.970771	5.73784e-06	164242
methionine	exposure	Hypercholesterolemia	Weighted mode	13	-0.974686	1.40842	0.502084	-3.7352	1.78583	0.377311	0.0238684	5.96451
malate	exposure	Hypercholesterolemia	MR Egger	6	16.1887	43.4656	0.728452	-69.0038	101.381	1.07319e+07	1.07657e-30	1.06983e+44
malate	exposure	Hypercholesterolemia	Weighted median	6	3.45201	1.6662	0.0382851	0.186263	6.71775	31.5637	1.20474	826.957
malate	exposure	Hypercholesterolemia	Inverse variance weighted	6	18.2303	6.24032	0.00348496	5.99926	30.4613	8.2663e+07	403.128	1.69504e+13
malate	exposure	Hypercholesterolemia	Simple mode	6	3.30002	8.41293	0.711032	-13.1893	19.7894	27.1133	1.87047e-06	3.93019e+08
malate	exposure	Hypercholesterolemia	Weighted mode	6	3.07324	1.18232	0.0482885	0.755893	5.39058	21.6117	2.12951	219.33
palmitate	exposure	Hypercholesterolemia	MR Egger	16	0.953478	7.48777	0.900484	-13.7226	15.6295	2.59472	1.09742e-06	6.13492e+06
palmitate	exposure	Hypercholesterolemia	Weighted median	16	1.79913	1.68055	0.284367	-1.49475	5.09302	6.04441	0.224305	162.881
palmitate	exposure	Hypercholesterolemia	Inverse variance weighted	16	-2.78109	2.56717	0.278662	-7.81275	2.25057	0.0619707	0.000404543	9.49311
palmitate	exposure	Hypercholesterolemia	Simple mode	16	-1.79243	2.55362	0.493481	-6.79753	3.21268	0.166556	0.00111653	24.8455
palmitate	exposure	Hypercholesterolemia	Weighted mode	16	1.85137	1.38422	0.200994	-0.861705	4.56445	6.36854	0.422441	96.0094
nonadecanoate	exposure	Hypercholesterolemia	MR Egger	8	1.44975	4.05163	0.73273	-6.49144	9.39094	4.26205	0.00151636	11979.4
nonadecanoate	exposure	Hypercholesterolemia	Weighted median	8	-1.77721	0.804053	0.0270833	-3.35315	-0.201267	0.169109	0.0349739	0.817694
nonadecanoate	exposure	Hypercholesterolemia	Inverse variance weighted	8	-3.37918	0.237807	7.97374e-46	-3.84528	-2.91308	0.0340755	0.0213804	0.0543085
nonadecanoate	exposure	Hypercholesterolemia	Simple mode	8	-0.876002	1.02577	0.421368	-2.88651	1.13451	0.416445	0.0557705	3.10964
nonadecanoate	exposure	Hypercholesterolemia	Weighted mode	8	-2.01512	0.551939	0.00816725	-3.09692	-0.93332	0.133304	0.0451882	0.393246
stearate	exposure	Hypercholesterolemia	MR Egger	29	13.5806	0.541082	3.00176e-20	12.5201	14.6411	790632	273776	2.28325e+06
stearate	exposure	Hypercholesterolemia	Weighted median	29	1.72265	0.998073	0.0843523	-0.233576	3.67887	5.59933	0.791698	39.6016
stearate	exposure	Hypercholesterolemia	Inverse variance weighted	29	-7.01523	4.70697	0.136121	-16.2409	2.21043	0.000898097	8.84441e-08	9.11964
stearate	exposure	Hypercholesterolemia	Simple mode	29	0.334684	1.47638	0.822309	-2.55901	3.22838	1.3975	0.0773811	25.2388
stearate	exposure	Hypercholesterolemia	Weighted mode	29	2.7038	0.670274	0.000383705	1.39006	4.01753	14.9363	4.01509	55.5639
oleate	exposure	Hypercholesterolemia	MR Egger	11	46.5953	36.4901	0.233586	-24.9253	118.116	1.72227e+20	1.49652e-11	1.98208e+51
oleate	exposure	Hypercholesterolemia	Weighted median	11	-1.3109	0.747487	0.0794734	-2.77598	0.154169	0.269576	0.0622885	1.16669
oleate	exposure	Hypercholesterolemia	Inverse variance weighted	11	-60.0683	4.77262	2.52078e-36	-69.4226	-50.714	8.17839e-27	7.08157e-31	9.44509e-23
oleate	exposure	Hypercholesterolemia	Simple mode	11	-1.37924	0.894629	0.154175	-3.13271	0.374231	0.251769	0.0435993	1.45387
oleate	exposure	Hypercholesterolemia	Weighted mode	11	-1.23497	0.665748	0.0932753	-2.53984	0.0698955	0.290843	0.0788792	1.0724
pentadecanoate	exposure	Hypercholesterolemia	MR Egger	14	-67.2077	15.1747	0.000822632	-96.9501	-37.4653	6.48734e-30	7.85398e-43	5.35851e-17
pentadecanoate	exposure	Hypercholesterolemia	Weighted median	14	1.29794	0.299997	1.51492e-05	0.709946	1.88593	3.66175	2.03388	6.59251
pentadecanoate	exposure	Hypercholesterolemia	Inverse variance weighted	14	-4.76056	3.87496	0.219243	-12.3555	2.83436	0.0085608	4.30606e-06	17.0196
pentadecanoate	exposure	Hypercholesterolemia	Simple mode	14	0.795046	0.733096	0.297845	-0.641823	2.23191	2.21454	0.526332	9.31769
pentadecanoate	exposure	Hypercholesterolemia	Weighted mode	14	1.18691	0.263952	0.000600936	0.669562	1.70425	3.27693	1.95338	5.49729
myristate	exposure	Hypercholesterolemia	MR Egger	12	-1.15149	2.13391	0.601271	-5.33396	3.03098	0.316165	0.00482495	20.7174
myristate	exposure	Hypercholesterolemia	Weighted median	12	0.0993921	0.33712	0.768126	-0.561363	0.760147	1.1045	0.570431	2.13859
myristate	exposure	Hypercholesterolemia	Inverse variance weighted	12	0.439348	1.41733	0.756575	-2.33862	3.21732	1.5517	0.0964602	24.9612
myristate	exposure	Hypercholesterolemia	Simple mode	12	0.253888	1.05001	0.813387	-1.80413	2.3119	1.28903	0.164618	10.0936
myristate	exposure	Hypercholesterolemia	Weighted mode	12	0.0297106	0.322343	0.92822	-0.602082	0.661503	1.03016	0.54767	1.9377
pipecolate	exposure	Hypercholesterolemia	MR Egger	8	1.20728	0.75666	0.161705	-0.275777	2.69033	3.34436	0.758982	14.7365
pipecolate	exposure	Hypercholesterolemia	Weighted median	8	0.416492	0.344253	0.22634	-0.258244	1.09123	1.51663	0.772406	2.97793
pipecolate	exposure	Hypercholesterolemia	Inverse variance weighted	8	0.387399	0.291102	0.183255	-0.183162	0.957959	1.47314	0.832634	2.60637
pipecolate	exposure	Hypercholesterolemia	Simple mode	8	0.0575187	2.16474	0.979544	-4.18537	4.30041	1.05921	0.0152165	73.73
pipecolate	exposure	Hypercholesterolemia	Weighted mode	8	0.417484	0.333915	0.251376	-0.23699	1.07196	1.51814	0.788999	2.92109
ornithine	exposure	Hypercholesterolemia	MR Egger	4	-0.257246	6.53964	0.972196	-13.0749	12.5605	0.773178	2.09713e-06	285059
ornithine	exposure	Hypercholesterolemia	Weighted median	4	-1.15682	0.925681	0.21141	-2.97116	0.657512	0.314484	0.051244	1.92998
ornithine	exposure	Hypercholesterolemia	Inverse variance weighted	4	-1.16089	0.708436	0.101283	-2.54943	0.227644	0.313207	0.0781266	1.25564
ornithine	exposure	Hypercholesterolemia	Simple mode	4	-0.931002	1.16379	0.482213	-3.21203	1.35003	0.394159	0.0402747	3.85754
ornithine	exposure	Hypercholesterolemia	Weighted mode	4	-1.16358	0.79176	0.238004	-2.71543	0.388264	0.312364	0.0661762	1.47442
5-oxoproline	exposure	Hypercholesterolemia	MR Egger	17	-0.557912	2.00966	0.785098	-4.49685	3.38102	0.572403	0.0111441	29.4008
5-oxoproline	exposure	Hypercholesterolemia	Weighted median	17	-0.47783	0.352048	0.17469	-1.16784	0.212184	0.620128	0.311037	1.23638
5-oxoproline	exposure	Hypercholesterolemia	Inverse variance weighted	17	-0.378112	1.22518	0.757613	-2.77946	2.02324	0.685154	0.0620718	7.56279
5-oxoproline	exposure	Hypercholesterolemia	Simple mode	17	-1.56041	0.76214	0.0574042	-3.05421	-0.0666159	0.21005	0.0471601	0.935554
5-oxoproline	exposure	Hypercholesterolemia	Weighted mode	17	-0.563995	0.323215	0.100166	-1.1975	0.0695062	0.568932	0.301949	1.07198
pantothenate	exposure	Hypercholesterolemia	MR Egger	10	-2.97132	0.275356	4.79559e-06	-3.51102	-2.43162	0.0512358	0.0298666	0.0878944
pantothenate	exposure	Hypercholesterolemia	Weighted median	10	-2.00321	0.603823	0.000908108	-3.18671	-0.819719	0.134901	0.0413077	0.440555
pantothenate	exposure	Hypercholesterolemia	Inverse variance weighted	10	-2.45913	0.123968	1.43201e-87	-2.70211	-2.21615	0.0855092	0.0670639	0.109028
pantothenate	exposure	Hypercholesterolemia	Simple mode	10	0.223981	0.989269	0.825941	-1.71499	2.16295	1.25105	0.179966	8.69673
pantothenate	exposure	Hypercholesterolemia	Weighted mode	10	-2.07367	0.486861	0.00211344	-3.02792	-1.11942	0.125723	0.0484163	0.326468
salicylate	exposure	Hypercholesterolemia	MR Egger	12	-0.269903	1.8475	0.886753	-3.891	3.35119	0.763454	0.0204249	28.5368
salicylate	exposure	Hypercholesterolemia	Weighted median	12	0.0805602	0.0502382	0.10881	-0.0179066	0.179027	1.08389	0.982253	1.19605
salicylate	exposure	Hypercholesterolemia	Inverse variance weighted	12	0.818067	1.21017	0.499045	-1.55387	3.19	2.26611	0.211428	24.2885
salicylate	exposure	Hypercholesterolemia	Simple mode	12	0.228865	0.181411	0.233197	-0.126702	0.584431	1.25717	0.880996	1.79397
salicylate	exposure	Hypercholesterolemia	Weighted mode	12	0.0626888	0.0377158	0.124687	-0.0112341	0.136612	1.0647	0.988829	1.14638
4-acetamidobutanoate	exposure	Hypercholesterolemia	MR Egger	28	2.49414	5.43332	0.650016	-8.15517	13.1435	12.1113	0.000287247	510655
4-acetamidobutanoate	exposure	Hypercholesterolemia	Weighted median	28	-0.710193	0.543737	0.191507	-1.77592	0.355531	0.491549	0.169328	1.42694
4-acetamidobutanoate	exposure	Hypercholesterolemia	Inverse variance weighted	28	-1.8349	2.48312	0.459938	-6.70182	3.03202	0.159629	0.00122868	20.7391
4-acetamidobutanoate	exposure	Hypercholesterolemia	Simple mode	28	-1.51927	1.16295	0.202438	-3.79864	0.760108	0.218873	0.0224012	2.13851
4-acetamidobutanoate	exposure	Hypercholesterolemia	Weighted mode	28	-0.710663	0.515746	0.179538	-1.72153	0.300199	0.491318	0.178793	1.35013
alpha-tocopherol	exposure	Hypercholesterolemia	MR Egger	5	7.57337	5.98428	0.295031	-4.15582	19.3026	1945.69	0.0156729	2.41545e+08
alpha-tocopherol	exposure	Hypercholesterolemia	Weighted median	5	-2.94621	1.05539	0.00524526	-5.01478	-0.877637	0.0525385	0.00663908	0.415764
alpha-tocopherol	exposure	Hypercholesterolemia	Inverse variance weighted	5	-14.7102	3.59417	4.26188e-05	-21.7548	-7.66566	4.0872e-07	3.56457e-10	0.000468647
alpha-tocopherol	exposure	Hypercholesterolemia	Simple mode	5	-2.13422	0.943115	0.0863988	-3.98272	-0.28571	0.118337	0.0186349	0.75148
alpha-tocopherol	exposure	Hypercholesterolemia	Weighted mode	5	-2.8609	0.790616	0.0223856	-4.4105	-1.31129	0.0572174	0.012149	0.269472
citrate	exposure	Hypercholesterolemia	MR Egger	32	-0.499687	10.433	0.962118	-20.9484	19.949	0.60672	7.98396e-10	4.61061e+08
citrate	exposure	Hypercholesterolemia	Weighted median	32	0.715373	0.401064	0.0744739	-0.0707112	1.50146	2.04495	0.931731	4.48823
citrate	exposure	Hypercholesterolemia	Inverse variance weighted	32	-16.1036	4.98147	0.00122622	-25.8673	-6.33996	1.01456e-07	5.83394e-12	0.00176437
citrate	exposure	Hypercholesterolemia	Simple mode	32	-0.00280987	2.07778	0.99893	-4.07526	4.06964	0.997194	0.0169878	58.536
citrate	exposure	Hypercholesterolemia	Weighted mode	32	0.636349	0.38841	0.111462	-0.124935	1.39763	1.88957	0.882554	4.04562
glycerate	exposure	Hypercholesterolemia	MR Egger	4	-5.69549	3.37078	0.233155	-12.3022	0.911236	0.00336109	4.54167e-06	2.48739
glycerate	exposure	Hypercholesterolemia	Weighted median	4	-0.510331	0.893985	0.568102	-2.26254	1.24188	0.600297	0.104086	3.46212
glycerate	exposure	Hypercholesterolemia	Inverse variance weighted	4	-0.755133	0.688656	0.272846	-2.1049	0.594633	0.469948	0.121858	1.81237
glycerate	exposure	Hypercholesterolemia	Simple mode	4	-0.163092	1.03111	0.884369	-2.18407	1.85788	0.849513	0.112582	6.41016
glycerate	exposure	Hypercholesterolemia	Weighted mode	4	-0.564826	0.925105	0.58464	-2.37803	1.24838	0.568459	0.0927329	3.4847
guanosine	exposure	Hypercholesterolemia	MR Egger	7	0.380158	1.58199	0.819637	-2.72055	3.48086	1.46252	0.0658386	32.4878
guanosine	exposure	Hypercholesterolemia	Weighted median	7	-0.516659	0.706537	0.464623	-1.90147	0.868153	0.59651	0.149349	2.38251
guanosine	exposure	Hypercholesterolemia	Inverse variance weighted	7	-0.552516	0.562578	0.326043	-1.65517	0.550136	0.5755	0.19106	1.73349
guanosine	exposure	Hypercholesterolemia	Simple mode	7	-0.0171894	0.847021	0.984467	-1.67735	1.64297	0.982957	0.186868	5.17051
guanosine	exposure	Hypercholesterolemia	Weighted mode	7	-0.34692	0.68092	0.628601	-1.68152	0.987682	0.706862	0.18609	2.685
N-acetylalanine	exposure	Hypercholesterolemia	MR Egger	15	-0.766839	43.4461	0.986186	-85.9212	84.3875	0.464479	4.84067e-38	4.45683e+36
N-acetylalanine	exposure	Hypercholesterolemia	Weighted median	15	-0.348744	1.50018	0.816174	-3.2891	2.59161	0.705574	0.0372875	13.3512
N-acetylalanine	exposure	Hypercholesterolemia	Inverse variance weighted	15	-0.256781	2.02793	0.89924	-4.23152	3.71796	0.773538	0.0145302	41.1804
N-acetylalanine	exposure	Hypercholesterolemia	Simple mode	15	-1.69993	2.73651	0.544449	-7.06349	3.66364	0.182697	0.000855787	39.0029
N-acetylalanine	exposure	Hypercholesterolemia	Weighted mode	15	-0.412738	1.21091	0.738278	-2.78612	1.96065	0.661836	0.0616599	7.10392
urate	exposure	Hypercholesterolemia	MR Egger	16	92.9791	87.333	0.305053	-78.1936	264.152	2.40055e+40	1.09883e-34	5.24431e+114
urate	exposure	Hypercholesterolemia	Weighted median	16	0.731726	1.38745	0.597923	-1.98767	3.45112	2.07866	0.137014	31.5358
urate	exposure	Hypercholesterolemia	Inverse variance weighted	16	-65.1605	2.80551	2.49415e-119	-70.6593	-59.6617	5.02516e-29	2.05612e-31	1.22815e-26
urate	exposure	Hypercholesterolemia	Simple mode	16	-0.384653	3.36782	0.910583	-6.98559	6.21628	0.680687	0.000925119	500.838
urate	exposure	Hypercholesterolemia	Weighted mode	16	0.59027	1.22914	0.637992	-1.81884	2.99938	1.80447	0.162214	20.0731
ursodeoxycholate	exposure	Hypercholesterolemia	MR Egger	5	0.751356	0.68746	0.354326	-0.596065	2.09878	2.11987	0.550975	8.15619
ursodeoxycholate	exposure	Hypercholesterolemia	Weighted median	5	-0.0332401	0.291407	0.909184	-0.604398	0.537918	0.967306	0.546403	1.71244
ursodeoxycholate	exposure	Hypercholesterolemia	Inverse variance weighted	5	-0.0640803	0.242434	0.791533	-0.53925	0.41109	0.93793	0.583185	1.50846
ursodeoxycholate	exposure	Hypercholesterolemia	Simple mode	5	0.37385	0.447479	0.450458	-0.503209	1.25091	1.45332	0.604587	3.49352
ursodeoxycholate	exposure	Hypercholesterolemia	Weighted mode	5	0.0209046	0.255304	0.938675	-0.479491	0.5213	1.02112	0.619099	1.68422
arginine	exposure	Hypercholesterolemia	MR Egger	11	110.9	17.202	0.000118567	77.1839	144.616	1.45603e+48	3.31557e+33	6.39411e+62
arginine	exposure	Hypercholesterolemia	Weighted median	11	0.46234	0.494626	0.34993	-0.507128	1.43181	1.58779	0.602223	4.18626
arginine	exposure	Hypercholesterolemia	Inverse variance weighted	11	9.47687	9.77653	0.332371	-9.68514	28.6389	13054.3	6.22012e-05	2.73973e+12
arginine	exposure	Hypercholesterolemia	Simple mode	11	0.578169	4.93466	0.909049	-9.09377	10.2501	1.78277	0.000112363	28285.7
arginine	exposure	Hypercholesterolemia	Weighted mode	11	0.578169	0.537204	0.307093	-0.474751	1.63109	1.78277	0.62204	5.10943
ascorbate_Vitamin C	exposure	Hypercholesterolemia	MR Egger	7	3.48549	3.63272	0.381387	-3.63465	10.6056	32.6384	0.0263932	40361.3
ascorbate_Vitamin C	exposure	Hypercholesterolemia	Weighted median	7	0.0903952	0.118539	0.445714	-0.141941	0.322731	1.09461	0.867673	1.38089
ascorbate_Vitamin C	exposure	Hypercholesterolemia	Inverse variance weighted	7	-1.76103	0.476137	0.0002168	-2.69426	-0.827806	0.171867	0.0675922	0.437007
ascorbate_Vitamin C	exposure	Hypercholesterolemia	Simple mode	7	-0.0376586	0.397516	0.92761	-0.816791	0.741474	0.963042	0.441847	2.09903
ascorbate_Vitamin C	exposure	Hypercholesterolemia	Weighted mode	7	0.0587165	0.117581	0.635297	-0.171742	0.289175	1.06047	0.842196	1.33533
heptanoate	exposure	Hypercholesterolemia	MR Egger	19	-157.169	39.4108	0.000951665	-234.415	-79.9244	5.52276e-69	1.56688e-102	1.9466e-35
heptanoate	exposure	Hypercholesterolemia	Weighted median	19	0.245699	0.866118	0.776657	-1.45189	1.94329	1.27852	0.234127	6.98169
heptanoate	exposure	Hypercholesterolemia	Inverse variance weighted	19	50.566	3.95198	1.74613e-37	42.8201	58.3119	9.13114e+21	3.94942e+18	2.11114e+25
heptanoate	exposure	Hypercholesterolemia	Simple mode	19	0.58017	1.37432	0.677915	-2.1135	3.27384	1.78634	0.120814	26.4126
heptanoate	exposure	Hypercholesterolemia	Weighted mode	19	0.235483	0.769549	0.763115	-1.27283	1.7438	1.26552	0.280037	5.71902
laurate	exposure	Hypercholesterolemia	MR Egger	23	45.218	15.2419	0.00736048	15.3439	75.092	4.34426e+19	4.61092e+06	4.09302e+32
laurate	exposure	Hypercholesterolemia	Weighted median	23	-3.57603	1.43637	0.0127877	-6.39133	-0.760742	0.0279865	0.00167603	0.467319
laurate	exposure	Hypercholesterolemia	Inverse variance weighted	23	53.238	4.71641	1.50733e-29	43.9938	62.4822	1.32119e+23	1.27724e+19	1.36664e+27
laurate	exposure	Hypercholesterolemia	Simple mode	23	-0.13308	3.03247	0.965392	-6.07671	5.81055	0.875395	0.00229571	333.804
laurate	exposure	Hypercholesterolemia	Weighted mode	23	-3.41197	0.934165	0.00140239	-5.24294	-1.58101	0.032976	0.00528471	0.205767
urea	exposure	Hypercholesterolemia	MR Egger	7	144.408	91.7055	0.176144	-35.335	324.151	5.19396e+62	4.51007e-16	5.98156e+140
urea	exposure	Hypercholesterolemia	Weighted median	7	-1.61207	0.628483	0.0103171	-2.8439	-0.380244	0.199474	0.0581984	0.683695
urea	exposure	Hypercholesterolemia	Inverse variance weighted	7	-5.42058	6.39392	0.396566	-17.9527	7.11151	0.00442458	1.59682e-08	1225.99
urea	exposure	Hypercholesterolemia	Simple mode	7	-0.884385	3.14523	0.788015	-7.04904	5.28027	0.412968	0.000868245	196.422
urea	exposure	Hypercholesterolemia	Weighted mode	7	-1.52545	0.516207	0.0254434	-2.53722	-0.513687	0.217523	0.0790861	0.598285
cortisol	exposure	Hypercholesterolemia	MR Egger	5	14.1828	1.89191	0.00491744	10.4747	17.891	1.44389e+06	35408.4	5.88791e+07
cortisol	exposure	Hypercholesterolemia	Weighted median	5	1.17551	1.3187	0.372708	-1.40915	3.76016	3.23979	0.244351	42.9555
cortisol	exposure	Hypercholesterolemia	Inverse variance weighted	5	-22.4591	0.765086	2.05936e-189	-23.9587	-20.9596	1.76247e-10	3.93429e-11	7.89541e-10
cortisol	exposure	Hypercholesterolemia	Simple mode	5	0.383659	3.19467	0.9102	-5.8779	6.64522	1.46764	0.00280067	769.096
cortisol	exposure	Hypercholesterolemia	Weighted mode	5	1.19507	1.12386	0.347554	-1.0077	3.39784	3.30379	0.365056	29.8996
cortisone	exposure	Hypercholesterolemia	MR Egger	21	5.8899	5.64298	0.309697	-5.17034	16.9501	361.368	0.00568264	2.29799e+07
cortisone	exposure	Hypercholesterolemia	Weighted median	21	-0.767558	0.601903	0.202232	-1.94729	0.412173	0.464145	0.142661	1.51009
cortisone	exposure	Hypercholesterolemia	Inverse variance weighted	21	-1.45374	1.18294	0.219104	-3.77231	0.864832	0.233695	0.0229989	2.37461
cortisone	exposure	Hypercholesterolemia	Simple mode	21	-1.4988	4.37942	0.735743	-10.0825	7.08487	0.223399	4.18062e-05	1193.77
cortisone	exposure	Hypercholesterolemia	Weighted mode	21	-0.581639	0.607199	0.349547	-1.77175	0.60847	0.558981	0.170035	1.83762
proline	exposure	Hypercholesterolemia	MR Egger	27	3.16665	13.7861	0.820195	-23.8542	30.1875	23.7278	4.36784e-11	1.28899e+13
proline	exposure	Hypercholesterolemia	Weighted median	27	0.10715	0.534007	0.84097	-0.939504	1.1538	1.1131	0.390822	3.17023
proline	exposure	Hypercholesterolemia	Inverse variance weighted	27	27.4742	5.19618	1.24079e-07	17.2897	37.6587	8.54845e+11	3.22709e+07	2.26446e+16
proline	exposure	Hypercholesterolemia	Simple mode	27	0.805956	0.951208	0.404562	-1.05841	2.67032	2.23884	0.347006	14.4447
proline	exposure	Hypercholesterolemia	Weighted mode	27	0.0995275	0.4613	0.830863	-0.80462	1.00367	1.10465	0.447258	2.72829
citrulline	exposure	Hypercholesterolemia	MR Egger	23	-16.7412	5.95852	0.0105004	-28.4199	-5.06252	5.36269e-08	4.5435e-13	0.00632956
citrulline	exposure	Hypercholesterolemia	Weighted median	23	1.45228	0.819098	0.076225	-0.153153	3.05771	4.27284	0.857999	21.2788
citrulline	exposure	Hypercholesterolemia	Inverse variance weighted	23	-6.46618	3.70533	0.0809674	-13.7286	0.796274	0.00155516	1.09076e-06	2.21726
citrulline	exposure	Hypercholesterolemia	Simple mode	23	1.35658	1.58366	0.400895	-1.7474	4.46056	3.8829	0.174227	86.5363
citrulline	exposure	Hypercholesterolemia	Weighted mode	23	1.35658	0.792994	0.101201	-0.197686	2.91085	3.8829	0.820628	18.3724
biliverdin	exposure	Hypercholesterolemia	MR Egger	7	-0.039761	1.262	0.976085	-2.51328	2.43376	0.961019	0.0810018	11.4017
biliverdin	exposure	Hypercholesterolemia	Weighted median	7	-0.111269	0.358083	0.756002	-0.813112	0.590574	0.894698	0.443476	1.80502
biliverdin	exposure	Hypercholesterolemia	Inverse variance weighted	7	-0.231461	0.290897	0.426219	-0.80162	0.338698	0.793374	0.448602	1.40312
biliverdin	exposure	Hypercholesterolemia	Simple mode	7	-0.108649	0.365281	0.77616	-0.8246	0.607301	0.897045	0.43841	1.83547
biliverdin	exposure	Hypercholesterolemia	Weighted mode	7	-0.254457	0.372567	0.520103	-0.984689	0.475775	0.775337	0.373555	1.60926
serotonin (5HT)	exposure	Hypercholesterolemia	MR Egger	11	-36.8492	79.0415	0.65215	-191.771	118.072	9.9222e-17	5.18904e-84	1.89727e+51
serotonin (5HT)	exposure	Hypercholesterolemia	Weighted median	11	-0.813748	0.539361	0.131369	-1.8709	0.243399	0.443194	0.153986	1.27558
serotonin (5HT)	exposure	Hypercholesterolemia	Inverse variance weighted	11	0.891712	7.9064	0.910202	-14.6048	16.3883	2.4393	4.54152e-07	1.31018e+07
serotonin (5HT)	exposure	Hypercholesterolemia	Simple mode	11	-0.943076	3.15189	0.770906	-7.12079	5.23464	0.389428	0.000808128	187.661
serotonin (5HT)	exposure	Hypercholesterolemia	Weighted mode	11	-1.14495	0.438358	0.0259559	-2.00413	-0.285766	0.318241	0.134778	0.751438
gamma-glutamylglutamine	exposure	Hypercholesterolemia	MR Egger	12	-1.37377	10.8264	0.901543	-22.5936	19.8461	0.253151	1.54073e-10	4.15941e+08
gamma-glutamylglutamine	exposure	Hypercholesterolemia	Weighted median	12	0.247751	0.826064	0.76424	-1.37133	1.86684	1.28114	0.253768	6.4678
gamma-glutamylglutamine	exposure	Hypercholesterolemia	Inverse variance weighted	12	2.99745	4.23968	0.479568	-5.31233	11.3072	20.0343	0.00493041	81407.8
gamma-glutamylglutamine	exposure	Hypercholesterolemia	Simple mode	12	-0.782169	1.23671	0.54001	-3.20612	1.64178	0.457413	0.0405136	5.16435
gamma-glutamylglutamine	exposure	Hypercholesterolemia	Weighted mode	12	0.0264726	0.718647	0.971275	-1.38207	1.43502	1.02683	0.251057	4.19973
gamma-glutamyltyrosine	exposure	Hypercholesterolemia	MR Egger	24	28.2058	15.9989	0.0917913	-3.15211	59.5636	1.77665e+12	0.0427619	7.38156e+25
gamma-glutamyltyrosine	exposure	Hypercholesterolemia	Weighted median	24	-0.0938325	0.627113	0.88106	-1.32297	1.13531	0.910435	0.266342	3.11213
gamma-glutamyltyrosine	exposure	Hypercholesterolemia	Inverse variance weighted	24	-34.0074	4.32213	3.59739e-15	-42.4788	-25.5361	1.7012e-15	3.56192e-19	8.12506e-12
gamma-glutamyltyrosine	exposure	Hypercholesterolemia	Simple mode	24	0.462063	0.94544	0.629662	-1.391	2.31513	1.58734	0.248826	10.1262
gamma-glutamyltyrosine	exposure	Hypercholesterolemia	Weighted mode	24	-0.0979977	0.538852	0.857283	-1.15415	0.958151	0.906651	0.315326	2.60687
hypoxanthine	exposure	Hypercholesterolemia	MR Egger	11	22.1342	8.08776	0.0229695	6.28214	37.9862	4.09958e+09	534.932	3.14182e+16
hypoxanthine	exposure	Hypercholesterolemia	Weighted median	11	0.133845	0.778482	0.863492	-1.39198	1.65967	1.14322	0.248582	5.25758
hypoxanthine	exposure	Hypercholesterolemia	Inverse variance weighted	11	3.5612	1.94906	0.0676783	-0.258946	7.38135	35.2056	0.771865	1605.76
hypoxanthine	exposure	Hypercholesterolemia	Simple mode	11	-0.0915997	1.25097	0.943073	-2.5435	2.3603	0.91247	0.0785912	10.5941
hypoxanthine	exposure	Hypercholesterolemia	Weighted mode	11	-0.142157	0.691088	0.841153	-1.49669	1.21238	0.867485	0.22387	3.36146
betaine	exposure	Hypercholesterolemia	MR Egger	22	-1.60159	3.30938	0.633674	-8.08798	4.88479	0.201575	0.000307209	132.263
betaine	exposure	Hypercholesterolemia	Weighted median	22	-0.436821	0.336561	0.194323	-1.09648	0.222839	0.646087	0.334045	1.24962
betaine	exposure	Hypercholesterolemia	Inverse variance weighted	22	-8.89305	0.80206	1.43846e-28	-10.4651	-7.32101	0.00013734	2.85148e-05	0.000661493
betaine	exposure	Hypercholesterolemia	Simple mode	22	-0.367158	0.636245	0.570028	-1.6142	0.879883	0.6927	0.19905	2.41062
betaine	exposure	Hypercholesterolemia	Weighted mode	22	-0.0744414	0.285832	0.797063	-0.634672	0.485789	0.928262	0.530109	1.62546
caprate	exposure	Hypercholesterolemia	MR Egger	13	43.2642	20.0952	0.0543662	3.8776	82.6509	6.15765e+18	48.3082	7.84891e+35
caprate	exposure	Hypercholesterolemia	Weighted median	13	1.5337	0.983528	0.118905	-0.394016	3.46141	4.63529	0.674343	31.862
caprate	exposure	Hypercholesterolemia	Inverse variance weighted	13	7.52662	2.5076	0.00268631	2.61173	12.4415	1856.82	13.6226	253094
caprate	exposure	Hypercholesterolemia	Simple mode	13	-1.75524	1.56197	0.283105	-4.8167	1.30623	0.172866	0.00809346	3.69221
caprate	exposure	Hypercholesterolemia	Weighted mode	13	2.61574	0.686097	0.00247298	1.27099	3.96049	13.6773	3.56438	52.483
3-methoxytyrosine	exposure	Hypercholesterolemia	MR Egger	6	1.30192	2.52427	0.633218	-3.64564	6.24949	3.67635	0.0261046	517.747
3-methoxytyrosine	exposure	Hypercholesterolemia	Weighted median	6	-0.352219	0.753594	0.640224	-1.82926	1.12483	0.703126	0.160532	3.07968
3-methoxytyrosine	exposure	Hypercholesterolemia	Inverse variance weighted	6	0.2982	0.569281	0.600405	-0.817592	1.41399	1.34743	0.441494	4.11234
3-methoxytyrosine	exposure	Hypercholesterolemia	Simple mode	6	-0.900477	1.12249	0.458843	-3.10055	1.2996	0.406376	0.0450242	3.66783
3-methoxytyrosine	exposure	Hypercholesterolemia	Weighted mode	6	-0.37568	0.651839	0.589357	-1.65328	0.901925	0.686822	0.19142	2.46434
pelargonate	exposure	Hypercholesterolemia	MR Egger	22	-19.5977	53.4409	0.717682	-124.342	85.1464	3.0821e-09	9.97846e-55	9.51987e+36
pelargonate	exposure	Hypercholesterolemia	Weighted median	22	0.250028	0.756662	0.741071	-1.23303	1.73309	1.28406	0.291409	5.65809
pelargonate	exposure	Hypercholesterolemia	Inverse variance weighted	22	-42.0688	8.01231	1.51665e-07	-57.7729	-26.3647	5.3671e-19	8.11947e-26	3.54774e-12
pelargonate	exposure	Hypercholesterolemia	Simple mode	22	1.23574	2.92858	0.677342	-4.50427	6.97576	3.44094	0.0110617	1070.37
pelargonate	exposure	Hypercholesterolemia	Weighted mode	22	0.389873	0.744785	0.606127	-1.06991	1.84965	1.47679	0.343041	6.35761
undecanoate	exposure	Hypercholesterolemia	MR Egger	14	13.9793	7.60196	0.0907908	-0.920498	28.8792	1.17802e+06	0.398321	3.48398e+12
undecanoate	exposure	Hypercholesterolemia	Weighted median	14	0.656881	0.597795	0.271838	-0.514798	1.82856	1.92877	0.597621	6.22492
undecanoate	exposure	Hypercholesterolemia	Inverse variance weighted	14	-1.48345	2.7181	0.585227	-6.81093	3.84403	0.226854	0.00110167	46.7134
undecanoate	exposure	Hypercholesterolemia	Simple mode	14	0.576183	0.982796	0.567735	-1.3501	2.50246	1.77923	0.259215	12.2125
undecanoate	exposure	Hypercholesterolemia	Weighted mode	14	0.69605	0.517537	0.201643	-0.318323	1.71042	2.00581	0.727368	5.5313
beta-hydroxyisovalerate	exposure	Hypercholesterolemia	MR Egger	13	-3.74666	1.69051	0.0486804	-7.06006	-0.433257	0.0235965	0.000858727	0.648394
beta-hydroxyisovalerate	exposure	Hypercholesterolemia	Weighted median	13	-0.0218428	0.326601	0.946678	-0.66198	0.618294	0.978394	0.515829	1.85576
beta-hydroxyisovalerate	exposure	Hypercholesterolemia	Inverse variance weighted	13	1.23733	1.18983	0.298376	-1.09474	3.5694	3.4464	0.334628	35.4952
beta-hydroxyisovalerate	exposure	Hypercholesterolemia	Simple mode	13	-1.4889	1.63981	0.381765	-4.70293	1.72512	0.22562	0.00906868	5.61321
beta-hydroxyisovalerate	exposure	Hypercholesterolemia	Weighted mode	13	-0.0344078	0.271731	0.901335	-0.567	0.498185	0.966177	0.567224	1.64573
taurodeoxycholate	exposure	Hypercholesterolemia	MR Egger	5	4.97323	5.4637	0.429811	-5.73562	15.6821	144.492	0.00322888	6.46602e+06
taurodeoxycholate	exposure	Hypercholesterolemia	Weighted median	5	-0.15564	0.283467	0.582966	-0.711234	0.399955	0.855868	0.491038	1.49176
taurodeoxycholate	exposure	Hypercholesterolemia	Inverse variance weighted	5	0.0750392	0.688829	0.913252	-1.27507	1.42514	1.07793	0.279413	4.15846
taurodeoxycholate	exposure	Hypercholesterolemia	Simple mode	5	2.31416	1.03086	0.0881434	0.293674	4.33464	10.1164	1.34135	76.2975
taurodeoxycholate	exposure	Hypercholesterolemia	Weighted mode	5	-0.161116	0.258767	0.567266	-0.668299	0.346067	0.851193	0.51258	1.4135
glycerol	exposure	Hypercholesterolemia	MR Egger	9	8.24914	1.15333	0.000184959	5.98863	10.5097	3824.35	398.866	36668.2
glycerol	exposure	Hypercholesterolemia	Weighted median	9	0.215592	0.981872	0.826204	-1.70888	2.14006	1.2406	0.181069	8.49995
glycerol	exposure	Hypercholesterolemia	Inverse variance weighted	9	5.16612	0.802914	1.24115e-10	3.59241	6.73983	175.233	36.3214	845.414
glycerol	exposure	Hypercholesterolemia	Simple mode	9	0.767943	2.99025	0.803802	-5.09295	6.62883	2.15533	0.0061399	756.6
glycerol	exposure	Hypercholesterolemia	Weighted mode	9	1.5775	0.66766	0.045763	0.268884	2.88611	4.84282	1.3085	17.9235
kynurenine	exposure	Hypercholesterolemia	MR Egger	25	-49.3144	70.0217	0.488333	-186.557	87.9281	3.82845e-22	9.53538e-82	1.53712e+38
kynurenine	exposure	Hypercholesterolemia	Weighted median	25	0.668262	0.884739	0.450056	-1.06583	2.40235	1.95084	0.344443	11.0491
kynurenine	exposure	Hypercholesterolemia	Inverse variance weighted	25	-26.5257	4.51029	4.07438e-09	-35.3658	-17.6855	3.0203e-12	4.37334e-16	2.08586e-08
kynurenine	exposure	Hypercholesterolemia	Simple mode	25	1.09213	2.89674	0.709471	-4.58547	6.76973	2.98062	0.0101989	871.078
kynurenine	exposure	Hypercholesterolemia	Weighted mode	25	-0.239345	0.750491	0.752548	-1.71031	1.23162	0.787143	0.18081	3.42676
mannitol	exposure	Hypercholesterolemia	MR Egger	7	-0.857734	0.498428	0.145897	-1.83465	0.119184	0.424122	0.159669	1.12658
mannitol	exposure	Hypercholesterolemia	Weighted median	7	0.205312	0.256944	0.424261	-0.298299	0.708923	1.22791	0.742079	2.0318
mannitol	exposure	Hypercholesterolemia	Inverse variance weighted	7	-0.0286141	0.196303	0.884106	-0.413367	0.356139	0.971791	0.661419	1.42781
mannitol	exposure	Hypercholesterolemia	Simple mode	7	0.106194	0.495094	0.837267	-0.86419	1.07658	1.11204	0.421393	2.93462
mannitol	exposure	Hypercholesterolemia	Weighted mode	7	0.20566	0.206174	0.357031	-0.198441	0.609761	1.22834	0.820008	1.83999
glycerol 3-phosphate (G3P)	exposure	Hypercholesterolemia	MR Egger	7	-6.62628	19.667	0.749857	-45.1737	31.9211	0.00132508	2.40616e-20	7.29722e+13
glycerol 3-phosphate (G3P)	exposure	Hypercholesterolemia	Weighted median	7	0.0514206	0.886957	0.953769	-1.68702	1.78986	1.05277	0.185071	5.9886
glycerol 3-phosphate (G3P)	exposure	Hypercholesterolemia	Inverse variance weighted	7	0.101105	0.868565	0.907332	-1.60128	1.80349	1.10639	0.201638	6.07081
glycerol 3-phosphate (G3P)	exposure	Hypercholesterolemia	Simple mode	7	-0.351828	2.8643	0.906251	-5.96586	5.2622	0.703401	0.00256484	192.906
glycerol 3-phosphate (G3P)	exposure	Hypercholesterolemia	Weighted mode	7	0.17378	0.804437	0.836124	-1.40292	1.75048	1.18979	0.245879	5.75734
acetylphosphate	exposure	Hypercholesterolemia	MR Egger	8	-60.1663	37.914	0.163629	-134.478	14.1451	7.41516e-27	3.95445e-59	1.39045e+06
acetylphosphate	exposure	Hypercholesterolemia	Weighted median	8	-1.81614	4.70295	0.69937	-11.0339	7.40164	0.162652	1.61447e-05	1638.66
acetylphosphate	exposure	Hypercholesterolemia	Inverse variance weighted	8	5.73992	5.51864	0.298295	-5.07662	16.5565	311.04	0.00624097	1.55017e+07
acetylphosphate	exposure	Hypercholesterolemia	Simple mode	8	-1.37996	8.72163	0.878749	-18.4744	15.7144	0.251589	9.47736e-09	6.67875e+06
acetylphosphate	exposure	Hypercholesterolemia	Weighted mode	8	-4.43577	4.0481	0.309443	-12.37	3.4985	0.0118459	4.24381e-06	33.066
carnitine	exposure	Hypercholesterolemia	MR Egger	127	221.865	67.1138	0.00123637	90.3216	353.408	2.26277e+96	1.68342e+39	3.04149e+153
carnitine	exposure	Hypercholesterolemia	Weighted median	127	0.341174	0.773806	0.659282	-1.17549	1.85783	1.4066	0.308669	6.40984
carnitine	exposure	Hypercholesterolemia	Inverse variance weighted	127	34.7013	9.33988	0.000202894	16.3951	53.0074	1176424756393470	1.31916e+07	1.04914e+23
carnitine	exposure	Hypercholesterolemia	Simple mode	127	1.47851	1.13138	0.193654	-0.738992	3.69601	4.3864	0.477595	40.2863
carnitine	exposure	Hypercholesterolemia	Weighted mode	127	-0.104069	0.876654	0.905693	-1.82231	1.61417	0.901163	0.161652	5.02373
choline	exposure	Hypercholesterolemia	MR Egger	11	84.4424	240.516	0.733601	-386.97	555.855	4.70834e+36	8.73359e-169	2.5383e+241
choline	exposure	Hypercholesterolemia	Weighted median	11	-0.515847	1.55002	0.739284	-3.55388	2.52218	0.596995	0.0286135	12.4558
choline	exposure	Hypercholesterolemia	Inverse variance weighted	11	-68.94	3.07971	5.48223e-111	-74.9762	-62.9037	1.1475e-30	2.74318e-33	4.80014e-28
choline	exposure	Hypercholesterolemia	Simple mode	11	-0.937353	5.64836	0.871503	-12.0081	10.1334	0.391663	6.09439e-06	25170.7
choline	exposure	Hypercholesterolemia	Weighted mode	11	-0.937353	1.25329	0.471736	-3.39381	1.5191	0.391663	0.0335806	4.56812
N-acetylornithine	exposure	Hypercholesterolemia	MR Egger	17	-1.22085	2.04378	0.559183	-5.22667	2.78496	0.294978	0.0053714	16.1991
N-acetylornithine	exposure	Hypercholesterolemia	Weighted median	17	-0.024406	0.0889233	0.78373	-0.198696	0.149884	0.975889	0.819799	1.1617
N-acetylornithine	exposure	Hypercholesterolemia	Inverse variance weighted	17	-0.0803103	1.14659	0.94416	-2.32763	2.16701	0.92283	0.097527	8.7321
N-acetylornithine	exposure	Hypercholesterolemia	Simple mode	17	-0.15106	0.152125	0.335492	-0.449226	0.147106	0.859796	0.638122	1.15848
N-acetylornithine	exposure	Hypercholesterolemia	Weighted mode	17	-0.0219131	0.0917645	0.814295	-0.201772	0.157945	0.978325	0.817282	1.1711
N1-methyladenosine	exposure	Hypercholesterolemia	MR Egger	5	-39.725	41.0544	0.40461	-120.192	40.7417	5.59324e-18	6.33032e-53	4.94198e+17
N1-methyladenosine	exposure	Hypercholesterolemia	Weighted median	5	3.01147	2.85077	0.290799	-2.57604	8.59899	20.3173	0.0760743	5426.16
N1-methyladenosine	exposure	Hypercholesterolemia	Inverse variance weighted	5	3.46629	2.39432	0.147697	-1.22658	8.15916	32.0177	0.293294	3495.24
N1-methyladenosine	exposure	Hypercholesterolemia	Simple mode	5	1.37747	5.62895	0.81872	-9.65526	12.4102	3.96486	6.40873e-05	245293
N1-methyladenosine	exposure	Hypercholesterolemia	Weighted mode	5	2.98883	2.59992	0.314374	-2.10701	8.08467	19.8625	0.121601	3244.36
3-methyl-2-oxovalerate	exposure	Hypercholesterolemia	MR Egger	23	-5.06165	2.15018	0.0283835	-9.27601	-0.847303	0.00633507	9.36444e-05	0.428569
3-methyl-2-oxovalerate	exposure	Hypercholesterolemia	Weighted median	23	-1.0393	0.709545	0.142991	-2.43001	0.351406	0.353701	0.0880359	1.42106
3-methyl-2-oxovalerate	exposure	Hypercholesterolemia	Inverse variance weighted	23	-4.5379	1.17622	0.000114303	-6.8433	-2.23251	0.0106958	0.00106658	0.107259
3-methyl-2-oxovalerate	exposure	Hypercholesterolemia	Simple mode	23	-1.44034	1.32817	0.289906	-4.04357	1.16288	0.236847	0.0175348	3.19913
3-methyl-2-oxovalerate	exposure	Hypercholesterolemia	Weighted mode	23	-0.906429	0.542235	0.108757	-1.96921	0.156351	0.403964	0.139567	1.16924
3-methylhistidine	exposure	Hypercholesterolemia	MR Egger	5	20.2149	3.7798	0.012786	12.8065	27.6233	6.01465e+08	364567	9.92301e+11
3-methylhistidine	exposure	Hypercholesterolemia	Weighted median	5	0.0139969	0.309294	0.963905	-0.592219	0.620213	1.0141	0.553098	1.85932
3-methylhistidine	exposure	Hypercholesterolemia	Inverse variance weighted	5	3.75662	2.58702	0.146473	-1.31393	8.82717	42.8034	0.268761	6816.94
3-methylhistidine	exposure	Hypercholesterolemia	Simple mode	5	0.23429	0.600811	0.716443	-0.9433	1.41188	1.26401	0.389341	4.10366
3-methylhistidine	exposure	Hypercholesterolemia	Weighted mode	5	0.00246715	0.275834	0.993292	-0.538167	0.543102	1.00247	0.583817	1.72134
3-phenylpropionate (hydrocinnamate)	exposure	Hypercholesterolemia	MR Egger	7	-2.9501	1.23233	0.0620854	-5.36546	-0.534738	0.0523344	0.00467529	0.585822
3-phenylpropionate (hydrocinnamate)	exposure	Hypercholesterolemia	Weighted median	7	0.138037	0.324015	0.670092	-0.497031	0.773106	1.14802	0.608334	2.16649
3-phenylpropionate (hydrocinnamate)	exposure	Hypercholesterolemia	Inverse variance weighted	7	-0.619668	0.678634	0.361185	-1.94979	0.710455	0.538123	0.142304	2.03492
3-phenylpropionate (hydrocinnamate)	exposure	Hypercholesterolemia	Simple mode	7	-0.016887	1.22819	0.989476	-2.42413	2.39036	0.983255	0.0885547	10.9174
3-phenylpropionate (hydrocinnamate)	exposure	Hypercholesterolemia	Weighted mode	7	0.121872	0.303244	0.701688	-0.472487	0.716231	1.12961	0.62345	2.0467
hippurate	exposure	Hypercholesterolemia	MR Egger	8	24.325	10.4062	0.0580375	3.92892	44.7211	3.66618e+10	50.8522	2.64313e+19
hippurate	exposure	Hypercholesterolemia	Weighted median	8	-0.550016	0.572037	0.336299	-1.67121	0.571177	0.576941	0.18802	1.77035
hippurate	exposure	Hypercholesterolemia	Inverse variance weighted	8	9.29105	3.13347	0.00302585	3.14945	15.4326	10840.5	23.3232	5.03862e+06
hippurate	exposure	Hypercholesterolemia	Simple mode	8	-0.121452	2.05351	0.954491	-4.14633	3.90342	0.885634	0.0158224	49.5719
hippurate	exposure	Hypercholesterolemia	Weighted mode	8	-0.522228	0.533148	0.359956	-1.5672	0.522742	0.593197	0.208629	1.68665
benzoate	exposure	Hypercholesterolemia	MR Egger	22	-2.87989	2.84147	0.322916	-8.44917	2.68938	0.0561407	0.000214078	14.7226
benzoate	exposure	Hypercholesterolemia	Weighted median	22	-1.12274	1.00492	0.263891	-3.09239	0.846905	0.325386	0.0453934	2.33242
benzoate	exposure	Hypercholesterolemia	Inverse variance weighted	22	-0.69768	0.886093	0.431067	-2.43442	1.03906	0.497739	0.0876483	2.82657
benzoate	exposure	Hypercholesterolemia	Simple mode	22	0.60796	1.34639	0.656224	-2.03097	3.24689	1.83668	0.131208	25.7103
benzoate	exposure	Hypercholesterolemia	Weighted mode	22	-0.365932	0.842463	0.668458	-2.01716	1.2853	0.69355	0.133033	3.61574
phenylacetate	exposure	Hypercholesterolemia	MR Egger	4	27.8003	120.631	0.839163	-208.636	264.236	1.18449e+12	2.45826e-91	5.70732e+114
phenylacetate	exposure	Hypercholesterolemia	Weighted median	4	40.3983	12.7396	0.00151875	15.4286	65.3679	3.50546e+17	5.01847e+06	2.44861e+28
phenylacetate	exposure	Hypercholesterolemia	Inverse variance weighted	4	82.3759	4.45601	2.65272e-76	73.6422	91.1097	5.96232e+35	9.60252e+31	3.70208e+39
phenylacetate	exposure	Hypercholesterolemia	Simple mode	4	5.26031	43.1113	0.9106	-79.2378	89.7584	192.541	3.86793e-35	9.58451e+38
phenylacetate	exposure	Hypercholesterolemia	Weighted mode	4	4.20753	29.7575	0.89652	-54.1172	62.5323	67.1903	3.14186e-24	1.4369e+27
glycerophosphorylcholine (GPC)	exposure	Hypercholesterolemia	MR Egger	10	0.445921	0.506447	0.404269	-0.546715	1.43856	1.56193	0.578848	4.21461
glycerophosphorylcholine (GPC)	exposure	Hypercholesterolemia	Weighted median	10	0.030911	0.11935	0.795639	-0.203015	0.264837	1.03139	0.816266	1.30322
glycerophosphorylcholine (GPC)	exposure	Hypercholesterolemia	Inverse variance weighted	10	-0.0443231	0.316586	0.888658	-0.664832	0.576186	0.956645	0.51436	1.77924
glycerophosphorylcholine (GPC)	exposure	Hypercholesterolemia	Simple mode	10	-0.168889	0.930814	0.860041	-1.99328	1.65551	0.844603	0.136247	5.23573
glycerophosphorylcholine (GPC)	exposure	Hypercholesterolemia	Weighted mode	10	0.0659157	0.157001	0.684447	-0.241807	0.373639	1.06814	0.785208	1.45301
ibuprofen	exposure	Hypercholesterolemia	MR Egger	73	6.3458	1.44349	3.78633e-05	3.51657	9.17503	570.094	33.6687	9653.08
ibuprofen	exposure	Hypercholesterolemia	Weighted median	73	-0.0567627	0.039712	0.152901	-0.134598	0.0210728	0.944818	0.874067	1.0213
ibuprofen	exposure	Hypercholesterolemia	Inverse variance weighted	73	-8.87975	0.846301	9.35973e-26	-10.5385	-7.221	0.000139179	2.64963e-05	0.00073107
ibuprofen	exposure	Hypercholesterolemia	Simple mode	73	-0.097974	0.0552848	0.080597	-0.206332	0.0103842	0.906673	0.813563	1.01044
ibuprofen	exposure	Hypercholesterolemia	Weighted mode	73	-0.0289468	0.0389831	0.460171	-0.105354	0.0474601	0.971468	0.900006	1.0486
dihomo-linoleate	exposure	Hypercholesterolemia	MR Egger	5	-0.316097	1.05189	0.783415	-2.37781	1.74562	0.728989	0.0927535	5.72943
dihomo-linoleate	exposure	Hypercholesterolemia	Weighted median	5	0.107597	0.361796	0.766163	-0.601522	0.816716	1.1136	0.547977	2.26306
dihomo-linoleate	exposure	Hypercholesterolemia	Inverse variance weighted	5	0.161606	0.316685	0.609838	-0.459097	0.782309	1.1754	0.631854	2.18652
dihomo-linoleate	exposure	Hypercholesterolemia	Simple mode	5	0.270366	0.38894	0.525239	-0.491957	1.03269	1.31044	0.611428	2.80861
dihomo-linoleate	exposure	Hypercholesterolemia	Weighted mode	5	0.150934	0.301299	0.642722	-0.439612	0.741479	1.16292	0.644286	2.09904
2-hydroxystearate	exposure	Hypercholesterolemia	MR Egger	15	0.907202	0.260012	0.00399689	0.397579	1.41683	2.47738	1.48822	4.12401
2-hydroxystearate	exposure	Hypercholesterolemia	Weighted median	15	1.22049	0.351248	0.000511384	0.532044	1.90894	3.38885	1.70241	6.74592
2-hydroxystearate	exposure	Hypercholesterolemia	Inverse variance weighted	15	1.42909	0.243446	4.35099e-09	0.951938	1.90625	4.1749	2.59072	6.72778
2-hydroxystearate	exposure	Hypercholesterolemia	Simple mode	15	1.45183	0.874804	0.11922	-0.262791	3.16644	4.2709	0.768903	23.7229
2-hydroxystearate	exposure	Hypercholesterolemia	Weighted mode	15	1.29355	0.311042	0.000964913	0.683913	1.9032	3.64572	1.98162	6.70729
2-hydroxyhippurate (salicylurate)	exposure	Hypercholesterolemia	MR Egger	9	-0.348631	2.97676	0.910056	-6.18308	5.48582	0.705653	0.00206405	241.247
2-hydroxyhippurate (salicylurate)	exposure	Hypercholesterolemia	Weighted median	9	-0.0122734	0.0761793	0.872005	-0.161585	0.137038	0.987802	0.850794	1.14687
2-hydroxyhippurate (salicylurate)	exposure	Hypercholesterolemia	Inverse variance weighted	9	1.20948	0.678456	0.0746351	-0.12029	2.53926	3.35175	0.886663	12.6703
2-hydroxyhippurate (salicylurate)	exposure	Hypercholesterolemia	Simple mode	9	-0.0575881	0.133028	0.676521	-0.318324	0.203148	0.944039	0.727367	1.22525
2-hydroxyhippurate (salicylurate)	exposure	Hypercholesterolemia	Weighted mode	9	-0.0258033	0.0596343	0.676666	-0.142686	0.0910799	0.974527	0.867026	1.09536
indolelactate	exposure	Hypercholesterolemia	MR Egger	10	-3.7084	2.13756	0.120983	-7.89801	0.48122	0.0245168	0.000371481	1.61805
indolelactate	exposure	Hypercholesterolemia	Weighted median	10	-0.211793	0.390276	0.587354	-0.976734	0.553149	0.809132	0.376539	1.73872
indolelactate	exposure	Hypercholesterolemia	Inverse variance weighted	10	3.99915	1.07049	0.0001871	1.901	6.0973	54.5518	6.69257	444.658
indolelactate	exposure	Hypercholesterolemia	Simple mode	10	-0.754162	1.84366	0.692061	-4.36774	2.85942	0.470405	0.0126798	17.4514
indolelactate	exposure	Hypercholesterolemia	Weighted mode	10	-0.283431	0.383539	0.478744	-1.03517	0.468307	0.753195	0.355167	1.59729
glycylvaline	exposure	Hypercholesterolemia	MR Egger	4	-9.81077	92.0573	0.924855	-190.243	170.622	5.48578e-05	2.39033e-83	1.25898e+74
glycylvaline	exposure	Hypercholesterolemia	Weighted median	4	-1.02239	0.924501	0.268775	-2.83442	0.789629	0.359733	0.0587528	2.20258
glycylvaline	exposure	Hypercholesterolemia	Inverse variance weighted	4	2.96807	1.0416	0.00437823	0.926544	5.00961	19.4544	2.52576	149.846
glycylvaline	exposure	Hypercholesterolemia	Simple mode	4	-2.15768	1.17334	0.163214	-4.45743	0.142076	0.115593	0.0115921	1.15266
glycylvaline	exposure	Hypercholesterolemia	Weighted mode	4	-2.45596	0.587553	0.0249455	-3.60757	-1.30436	0.0857805	0.0271177	0.271346
gamma-glutamylleucine	exposure	Hypercholesterolemia	MR Egger	19	9.38162	1.32866	1.91248e-06	6.77745	11.9858	11868.2	877.823	160459
gamma-glutamylleucine	exposure	Hypercholesterolemia	Weighted median	19	0.310868	1.43521	0.828519	-2.50214	3.12387	1.36461	0.0819099	22.7342
gamma-glutamylleucine	exposure	Hypercholesterolemia	Inverse variance weighted	19	10.7043	0.677086	2.68282e-56	9.3772	12.0314	44546.3	11815.8	167942
gamma-glutamylleucine	exposure	Hypercholesterolemia	Simple mode	19	-0.0708803	2.68725	0.979247	-5.3379	5.19614	0.931573	0.00480597	180.573
gamma-glutamylleucine	exposure	Hypercholesterolemia	Weighted mode	19	0.481254	1.049	0.651889	-1.57479	2.5373	1.6181	0.20705	12.6455
theophylline	exposure	Hypercholesterolemia	MR Egger	9	25.5249	9.19401	0.027446	7.50462	43.5451	1.21706e+11	1816.41	8.15475e+18
theophylline	exposure	Hypercholesterolemia	Weighted median	9	0.0997478	0.369532	0.787214	-0.624534	0.82403	1.10489	0.535511	2.27967
theophylline	exposure	Hypercholesterolemia	Inverse variance weighted	9	-34.2331	15.5503	0.0277043	-64.7116	-3.75459	1.35755e-15	7.87241e-29	0.02341
theophylline	exposure	Hypercholesterolemia	Simple mode	9	-0.258337	0.511646	0.627232	-1.26116	0.744489	0.772335	0.283324	2.10537
theophylline	exposure	Hypercholesterolemia	Weighted mode	9	0.106899	0.39512	0.793588	-0.667537	0.881334	1.11282	0.512971	2.41412
eicosapentaenoate(EPA)	exposure	Hypercholesterolemia	MR Egger	8	-1.69891	2.48247	0.51929	-6.56455	3.16672	0.182883	0.00140946	23.7296
eicosapentaenoate(EPA)	exposure	Hypercholesterolemia	Weighted median	8	-0.194657	0.463587	0.674563	-1.10329	0.713974	0.823117	0.331778	2.04209
eicosapentaenoate(EPA)	exposure	Hypercholesterolemia	Inverse variance weighted	8	-0.599556	0.730399	0.411726	-2.03114	0.832026	0.549055	0.131186	2.29797
eicosapentaenoate(EPA)	exposure	Hypercholesterolemia	Simple mode	8	0.0972144	0.738267	0.898943	-1.34979	1.54422	1.1021	0.259295	4.68431
eicosapentaenoate(EPA)	exposure	Hypercholesterolemia	Weighted mode	8	-0.21206	0.359668	0.573988	-0.917008	0.492889	0.808916	0.399713	1.63704
estrone 3-sulfate	exposure	Hypercholesterolemia	MR Egger	9	-3.04179	0.240188	4.42568e-06	-3.51256	-2.57103	0.0477491	0.0298204	0.0764571
estrone 3-sulfate	exposure	Hypercholesterolemia	Weighted median	9	-0.0313516	0.00953081	0.00100367	-0.050032	-0.0126712	0.969135	0.951199	0.987409
estrone 3-sulfate	exposure	Hypercholesterolemia	Inverse variance weighted	9	0.186371	0.540764	0.730362	-0.873526	1.24627	1.20487	0.417477	3.47734
estrone 3-sulfate	exposure	Hypercholesterolemia	Simple mode	9	0.141215	0.195736	0.491172	-0.242428	0.524859	1.15167	0.784721	1.69022
estrone 3-sulfate	exposure	Hypercholesterolemia	Weighted mode	9	-0.0384795	0.0161315	0.0441742	-0.0700971	-0.00686176	0.962251	0.932303	0.993162
glycocholate	exposure	Hypercholesterolemia	MR Egger	4	0.431335	0.919511	0.68517	-1.37091	2.23358	1.53931	0.253877	9.33318
glycocholate	exposure	Hypercholesterolemia	Weighted median	4	0.156351	0.0430882	0.000284924	0.0718985	0.240804	1.16924	1.07455	1.27227
glycocholate	exposure	Hypercholesterolemia	Inverse variance weighted	4	0.156289	0.00361922	0	0.149195	0.163382	1.16916	1.1609	1.17749
glycocholate	exposure	Hypercholesterolemia	Simple mode	4	0.14801	1.594	0.931873	-2.97623	3.27225	1.15952	0.0509847	26.3706
glycocholate	exposure	Hypercholesterolemia	Weighted mode	4	0.14801	0.0822925	0.16992	-0.0132831	0.309304	1.15952	0.986805	1.36248
glycodeoxycholate	exposure	Hypercholesterolemia	MR Egger	4	-0.469445	0.661277	0.551372	-1.76555	0.826658	0.625349	0.171093	2.28567
glycodeoxycholate	exposure	Hypercholesterolemia	Weighted median	4	-0.0278854	0.155535	0.857712	-0.332734	0.276963	0.9725	0.716961	1.31912
glycodeoxycholate	exposure	Hypercholesterolemia	Inverse variance weighted	4	-0.0539264	0.136466	0.692723	-0.3214	0.213548	0.947502	0.725133	1.23806
glycodeoxycholate	exposure	Hypercholesterolemia	Simple mode	4	-0.253909	0.276771	0.426586	-0.79638	0.288561	0.775762	0.450959	1.33451
glycodeoxycholate	exposure	Hypercholesterolemia	Weighted mode	4	0.0471011	0.150168	0.774326	-0.247228	0.34143	1.04823	0.780963	1.40696
taurochenodeoxycholate	exposure	Hypercholesterolemia	MR Egger	5	7.67586	2.122	0.036317	3.51674	11.835	2155.68	33.6744	137997
taurochenodeoxycholate	exposure	Hypercholesterolemia	Weighted median	5	1.17069	0.401581	0.00355456	0.383592	1.95779	3.22422	1.46755	7.08365
taurochenodeoxycholate	exposure	Hypercholesterolemia	Inverse variance weighted	5	1.29223	0.493618	0.00884794	0.324739	2.25972	3.6409	1.38367	9.58043
taurochenodeoxycholate	exposure	Hypercholesterolemia	Simple mode	5	-1.24468	1.52152	0.459258	-4.22687	1.7375	0.288032	0.014598	5.68312
taurochenodeoxycholate	exposure	Hypercholesterolemia	Weighted mode	5	1.25778	0.302743	0.0142071	0.664403	1.85116	3.5176	1.94333	6.36718
taurocholate	exposure	Hypercholesterolemia	MR Egger	8	0.22919	0.577652	0.70527	-0.903007	1.36139	1.25758	0.405349	3.9016
taurocholate	exposure	Hypercholesterolemia	Weighted median	8	0.128179	0.11787	0.276832	-0.102846	0.359204	1.13676	0.902266	1.43219
taurocholate	exposure	Hypercholesterolemia	Inverse variance weighted	8	0.0951143	0.335873	0.777035	-0.563197	0.753426	1.09978	0.569386	2.12427
taurocholate	exposure	Hypercholesterolemia	Simple mode	8	0.0590833	0.250478	0.820277	-0.431854	0.550021	1.06086	0.649304	1.73329
taurocholate	exposure	Hypercholesterolemia	Weighted mode	8	0.110705	0.107756	0.338432	-0.100496	0.321906	1.11707	0.904388	1.37976
myo-inositol	exposure	Hypercholesterolemia	MR Egger	25	0.518297	1.76828	0.772068	-2.94754	3.98413	1.67917	0.0524689	53.7384
myo-inositol	exposure	Hypercholesterolemia	Weighted median	25	0.234176	0.476996	0.62347	-0.700736	1.16909	1.26387	0.49622	3.21905
myo-inositol	exposure	Hypercholesterolemia	Inverse variance weighted	25	-8.99729	3.02009	0.00289051	-14.9167	-3.07792	0.000123744	3.32486e-07	0.046055
myo-inositol	exposure	Hypercholesterolemia	Simple mode	25	1.07976	0.858557	0.220619	-0.60301	2.76253	2.94398	0.547162	15.8399
myo-inositol	exposure	Hypercholesterolemia	Weighted mode	25	0.515737	0.441012	0.25371	-0.348647	1.38012	1.67487	0.705642	3.97538
glucose	exposure	Hypercholesterolemia	MR Egger	19	10.278	2.0649	0.000114862	6.23084	14.3252	29086.6	508.181	1.66482e+06
glucose	exposure	Hypercholesterolemia	Weighted median	19	2.69527	0.817274	0.000974204	1.09341	4.29712	14.8094	2.98443	73.488
glucose	exposure	Hypercholesterolemia	Inverse variance weighted	19	-2.03407	3.68958	0.581426	-9.26564	5.1975	0.130802	9.46198e-05	180.819
glucose	exposure	Hypercholesterolemia	Simple mode	19	0.271767	2.22082	0.90396	-4.08104	4.62458	1.31228	0.0168898	101.96
glucose	exposure	Hypercholesterolemia	Weighted mode	19	1.88531	0.485505	0.00108948	0.933718	2.8369	6.58838	2.54395	17.0628
erythritol	exposure	Hypercholesterolemia	MR Egger	14	-0.395209	1.83397	0.833002	-3.9898	3.19938	0.673539	0.0185035	24.5173
erythritol	exposure	Hypercholesterolemia	Weighted median	14	0.258436	0.202563	0.202015	-0.138587	0.655459	1.2949	0.870588	1.92603
erythritol	exposure	Hypercholesterolemia	Inverse variance weighted	14	3.00851	1.12909	0.0077092	0.795496	5.22152	20.2571	2.21554	185.215
erythritol	exposure	Hypercholesterolemia	Simple mode	14	-0.212065	1.01035	0.837006	-2.19236	1.76823	0.808912	0.111653	5.86046
erythritol	exposure	Hypercholesterolemia	Weighted mode	14	0.22333	0.188528	0.257382	-0.146185	0.592844	1.25023	0.863998	1.80913
2-hydroxybutyrate (AHB)	exposure	Hypercholesterolemia	MR Egger	9	58.0137	2.88692	1.89183e-07	52.3553	63.672	1.56681e+25	5.46538e+22	4.49171e+27
2-hydroxybutyrate (AHB)	exposure	Hypercholesterolemia	Weighted median	9	-0.479004	0.777981	0.538091	-2.00385	1.04584	0.6194	0.134816	2.84578
2-hydroxybutyrate (AHB)	exposure	Hypercholesterolemia	Inverse variance weighted	9	10.2348	5.00467	0.0408495	0.425667	20.044	27856.4	1.53061	5.06974e+08
2-hydroxybutyrate (AHB)	exposure	Hypercholesterolemia	Simple mode	9	0.103318	1.08016	0.92615	-2.01379	2.22043	1.10884	0.133482	9.21125
2-hydroxybutyrate (AHB)	exposure	Hypercholesterolemia	Weighted mode	9	-0.240465	0.736473	0.752417	-1.68395	1.20302	0.786262	0.185639	3.33016
3-methyl-2-oxobutyrate	exposure	Hypercholesterolemia	MR Egger	8	0.964064	4.23081	0.827316	-7.32833	9.25646	2.62233	0.00065667	10472
3-methyl-2-oxobutyrate	exposure	Hypercholesterolemia	Weighted median	8	-1.00735	0.755275	0.182284	-2.48769	0.472986	0.365184	0.0831016	1.60478
3-methyl-2-oxobutyrate	exposure	Hypercholesterolemia	Inverse variance weighted	8	-0.67754	1.37048	0.621037	-3.36368	2.0086	0.507865	0.0346076	7.45289
3-methyl-2-oxobutyrate	exposure	Hypercholesterolemia	Simple mode	8	-0.253722	2.33333	0.916462	-4.82705	4.31961	0.775908	0.00801008	75.1593
3-methyl-2-oxobutyrate	exposure	Hypercholesterolemia	Weighted mode	8	-0.991212	0.702726	0.201242	-2.36856	0.386132	0.371127	0.0936158	1.47128
1-palmitoylglycerol (1-monopalmitin)	exposure	Hypercholesterolemia	MR Egger	8	1.13846	1.87441	0.565865	-2.53537	4.8123	3.12197	0.0792322	123.014
1-palmitoylglycerol (1-monopalmitin)	exposure	Hypercholesterolemia	Weighted median	8	0.133001	0.546689	0.807785	-0.938509	1.20451	1.14225	0.391211	3.33513
1-palmitoylglycerol (1-monopalmitin)	exposure	Hypercholesterolemia	Inverse variance weighted	8	-0.375382	0.569807	0.510032	-1.4922	0.74144	0.687027	0.224876	2.09896
1-palmitoylglycerol (1-monopalmitin)	exposure	Hypercholesterolemia	Simple mode	8	-0.125275	0.949446	0.89874	-1.98619	1.73564	0.882255	0.137217	5.67255
1-palmitoylglycerol (1-monopalmitin)	exposure	Hypercholesterolemia	Weighted mode	8	0.15463	0.471343	0.752458	-0.769201	1.07846	1.16723	0.463383	2.94015
saccharin	exposure	Hypercholesterolemia	MR Egger	5	0.830998	0.670503	0.303329	-0.483188	2.14518	2.29561	0.616814	8.54361
saccharin	exposure	Hypercholesterolemia	Weighted median	5	0.024998	0.0386267	0.517523	-0.0507104	0.100706	1.02531	0.950554	1.10595
saccharin	exposure	Hypercholesterolemia	Inverse variance weighted	5	-0.000287904	0.297779	0.999229	-0.583935	0.583359	0.999712	0.5577	1.79205
saccharin	exposure	Hypercholesterolemia	Simple mode	5	0.0815353	0.0658125	0.283112	-0.0474572	0.210528	1.08495	0.953651	1.23433
saccharin	exposure	Hypercholesterolemia	Weighted mode	5	0.033431	0.0393746	0.443681	-0.0437433	0.110605	1.034	0.9572	1.11695
1-oleoylglycerol (1-monoolein)	exposure	Hypercholesterolemia	MR Egger	8	1.03933	2.13639	0.643879	-3.14799	5.22664	2.82732	0.0429385	186.167
1-oleoylglycerol (1-monoolein)	exposure	Hypercholesterolemia	Weighted median	8	0.370797	0.135959	0.00638605	0.104317	0.637276	1.44889	1.10995	1.89132
1-oleoylglycerol (1-monoolein)	exposure	Hypercholesterolemia	Inverse variance weighted	8	0.379799	0.175648	0.0305974	0.0355283	0.72407	1.46199	1.03617	2.06281
1-oleoylglycerol (1-monoolein)	exposure	Hypercholesterolemia	Simple mode	8	0.422282	0.863082	0.639607	-1.26936	2.11392	1.52544	0.281012	8.28067
1-oleoylglycerol (1-monoolein)	exposure	Hypercholesterolemia	Weighted mode	8	0.422282	0.137601	0.018096	0.152583	0.691981	1.52544	1.16484	1.99767
1-stearoylglycerol (1-monostearin)	exposure	Hypercholesterolemia	MR Egger	14	-15.5359	3.51227	0.000830752	-22.4199	-8.65182	1.79003e-07	1.83299e-10	0.000174809
1-stearoylglycerol (1-monostearin)	exposure	Hypercholesterolemia	Weighted median	14	-0.610737	0.679574	0.368809	-1.9427	0.721228	0.542951	0.143316	2.05696
1-stearoylglycerol (1-monostearin)	exposure	Hypercholesterolemia	Inverse variance weighted	14	-6.68698	0.279694	2.51511e-126	-7.23518	-6.13878	0.00124704	0.000720774	0.00215754
1-stearoylglycerol (1-monostearin)	exposure	Hypercholesterolemia	Simple mode	14	-0.8083	1.46306	0.589999	-3.6759	2.0593	0.445615	0.0253265	7.8405
1-stearoylglycerol (1-monostearin)	exposure	Hypercholesterolemia	Weighted mode	14	-0.518537	0.671671	0.453915	-1.83501	0.797939	0.595391	0.159611	2.22096
2-hydroxyisobutyrate	exposure	Hypercholesterolemia	MR Egger	11	11.0225	1.17945	6.26788e-06	8.71073	13.3342	61233.9	6067.65	617965
2-hydroxyisobutyrate	exposure	Hypercholesterolemia	Weighted median	11	3.81201	1.54336	0.0135135	0.787023	6.837	45.2413	2.19685	931.686
2-hydroxyisobutyrate	exposure	Hypercholesterolemia	Inverse variance weighted	11	8.42358	0.333154	4.75041e-141	7.7706	9.07656	4553.16	2369.88	8747.81
2-hydroxyisobutyrate	exposure	Hypercholesterolemia	Simple mode	11	0.666569	2.2075	0.768871	-3.66012	4.99326	1.94754	0.0257294	147.416
2-hydroxyisobutyrate	exposure	Hypercholesterolemia	Weighted mode	11	1.31092	1.10454	0.262715	-0.85397	3.47582	3.70959	0.425721	32.3242
4-methyl-2-oxopentanoate	exposure	Hypercholesterolemia	MR Egger	9	-14.8503	4.78919	0.0173032	-24.2371	-5.46344	3.55314e-07	2.97829e-11	0.00423893
4-methyl-2-oxopentanoate	exposure	Hypercholesterolemia	Weighted median	9	0.860595	0.385945	0.0257581	0.104143	1.61705	2.36457	1.10976	5.03819
4-methyl-2-oxopentanoate	exposure	Hypercholesterolemia	Inverse variance weighted	9	-2.7212	2.27424	0.231489	-7.17872	1.73631	0.0657955	0.000762644	5.67638
4-methyl-2-oxopentanoate	exposure	Hypercholesterolemia	Simple mode	9	-2.53929	1.20435	0.0680383	-4.89981	-0.178773	0.0789223	0.00744799	0.836296
4-methyl-2-oxopentanoate	exposure	Hypercholesterolemia	Weighted mode	9	1.10216	0.369181	0.0174555	0.378565	1.82575	3.01066	1.46019	6.20748
phenyllactate (PLA)	exposure	Hypercholesterolemia	MR Egger	12	3.68619	2.0789	0.106607	-0.388455	7.76083	39.8925	0.678104	2346.86
phenyllactate (PLA)	exposure	Hypercholesterolemia	Weighted median	12	1.5864	0.689249	0.0213557	0.235472	2.93733	4.88612	1.26551	18.8653
phenyllactate (PLA)	exposure	Hypercholesterolemia	Inverse variance weighted	12	3.45751	0.521759	3.43399e-11	2.43487	4.48016	31.738	11.4143	88.2489
phenyllactate (PLA)	exposure	Hypercholesterolemia	Simple mode	12	1.49146	0.997461	0.162973	-0.463563	3.44648	4.44358	0.629038	31.3898
phenyllactate (PLA)	exposure	Hypercholesterolemia	Weighted mode	12	1.75327	0.563721	0.00992233	0.648379	2.85817	5.77347	1.91244	17.4295
homocitrulline	exposure	Hypercholesterolemia	MR Egger	4	-4.33866	3.15229	0.302551	-10.5171	1.83982	0.013054	2.70683e-05	6.29541
homocitrulline	exposure	Hypercholesterolemia	Weighted median	4	0.645663	0.641467	0.314155	-0.611612	1.90294	1.90725	0.542476	6.70556
homocitrulline	exposure	Hypercholesterolemia	Inverse variance weighted	4	0.300755	0.554637	0.587643	-0.786334	1.38784	1.35088	0.455512	4.00621
homocitrulline	exposure	Hypercholesterolemia	Simple mode	4	-0.604592	1.38734	0.692439	-3.32377	2.11458	0.546297	0.0360168	8.28614
homocitrulline	exposure	Hypercholesterolemia	Weighted mode	4	0.97417	0.59709	0.201278	-0.196126	2.14447	2.64897	0.821909	8.53748
aspartylphenylalanine	exposure	Hypercholesterolemia	MR Egger	5	-1.75107	1.15993	0.228286	-4.02454	0.522403	0.173588	0.0178716	1.68607
aspartylphenylalanine	exposure	Hypercholesterolemia	Weighted median	5	0.159547	0.219658	0.467628	-0.270983	0.590077	1.17298	0.76263	1.80413
aspartylphenylalanine	exposure	Hypercholesterolemia	Inverse variance weighted	5	-0.658482	0.565545	0.24429	-1.76695	0.449986	0.517637	0.170853	1.56829
aspartylphenylalanine	exposure	Hypercholesterolemia	Simple mode	5	0.303714	0.292321	0.357492	-0.269234	0.876663	1.35488	0.763965	2.40287
aspartylphenylalanine	exposure	Hypercholesterolemia	Weighted mode	5	0.185807	0.204496	0.414949	-0.215005	0.586619	1.20419	0.806538	1.7979
levulinate (4-oxovalerate)	exposure	Hypercholesterolemia	MR Egger	30	-1.83314	1.12131	0.11328	-4.03091	0.364623	0.15991	0.0177582	1.43997
levulinate (4-oxovalerate)	exposure	Hypercholesterolemia	Weighted median	30	-1.67243	0.481355	0.000511943	-2.61589	-0.728978	0.187789	0.0731026	0.482402
levulinate (4-oxovalerate)	exposure	Hypercholesterolemia	Inverse variance weighted	30	-1.91891	0.942436	0.0417389	-3.76608	-0.0717324	0.146767	0.0231426	0.93078
levulinate (4-oxovalerate)	exposure	Hypercholesterolemia	Simple mode	30	0.175341	0.989598	0.860596	-1.76427	2.11495	1.19165	0.171312	8.2892
levulinate (4-oxovalerate)	exposure	Hypercholesterolemia	Weighted mode	30	-1.22327	0.365338	0.00226517	-1.93934	-0.507212	0.294265	0.143799	0.602172
cholate	exposure	Hypercholesterolemia	MR Egger	4	-0.220485	0.793382	0.807179	-1.77551	1.33454	0.80213	0.169396	3.79826
cholate	exposure	Hypercholesterolemia	Weighted median	4	-0.226611	0.174622	0.194382	-0.56887	0.115648	0.797231	0.566165	1.1226
cholate	exposure	Hypercholesterolemia	Inverse variance weighted	4	-0.234588	0.263625	0.373543	-0.751294	0.282117	0.790896	0.471756	1.32593
cholate	exposure	Hypercholesterolemia	Simple mode	4	-0.178132	0.547723	0.766374	-1.25167	0.895406	0.836832	0.286027	2.44833
cholate	exposure	Hypercholesterolemia	Weighted mode	4	-0.229561	0.164275	0.256703	-0.551541	0.0924183	0.794882	0.576061	1.09682
1-linoleoylglycerol (1-monolinolein)	exposure	Hypercholesterolemia	MR Egger	6	0.00980332	1.48238	0.99504	-2.89566	2.91527	1.00985	0.0552623	18.4538
1-linoleoylglycerol (1-monolinolein)	exposure	Hypercholesterolemia	Weighted median	6	0.352022	0.286228	0.218746	-0.208984	0.913029	1.42194	0.811408	2.49186
1-linoleoylglycerol (1-monolinolein)	exposure	Hypercholesterolemia	Inverse variance weighted	6	0.417476	0.668515	0.532311	-0.892813	1.72776	1.51812	0.409502	5.62806
1-linoleoylglycerol (1-monolinolein)	exposure	Hypercholesterolemia	Simple mode	6	-0.0391129	0.394887	0.924948	-0.813092	0.734866	0.961642	0.443485	2.0852
1-linoleoylglycerol (1-monolinolein)	exposure	Hypercholesterolemia	Weighted mode	6	0.202223	0.207963	0.375512	-0.205384	0.60983	1.22412	0.814335	1.84012
indoleacetate	exposure	Hypercholesterolemia	MR Egger	11	-0.0114691	0.418657	0.978742	-0.832036	0.809098	0.988596	0.435162	2.24588
indoleacetate	exposure	Hypercholesterolemia	Weighted median	11	0.0150017	0.131788	0.909371	-0.243303	0.273306	1.01511	0.784034	1.3143
indoleacetate	exposure	Hypercholesterolemia	Inverse variance weighted	11	0.0612815	0.23153	0.791255	-0.392517	0.51508	1.0632	0.675355	1.67377
indoleacetate	exposure	Hypercholesterolemia	Simple mode	11	0.128488	1.13761	0.912309	-2.10122	2.3582	1.13711	0.122307	10.5719
indoleacetate	exposure	Hypercholesterolemia	Weighted mode	11	0.0342949	0.122055	0.784455	-0.204934	0.273523	1.03489	0.814701	1.31459
hyodeoxycholate	exposure	Hypercholesterolemia	MR Egger	7	0.55967	0.566413	0.36848	-0.550501	1.66984	1.75009	0.576661	5.31132
hyodeoxycholate	exposure	Hypercholesterolemia	Weighted median	7	-0.0537636	0.241118	0.823554	-0.526355	0.418828	0.947656	0.590754	1.52018
hyodeoxycholate	exposure	Hypercholesterolemia	Inverse variance weighted	7	-0.0837432	0.210078	0.690167	-0.495496	0.32801	0.919667	0.609269	1.3882
hyodeoxycholate	exposure	Hypercholesterolemia	Simple mode	7	0.0972531	0.919042	0.919174	-1.70407	1.89857	1.10214	0.181942	6.67637
hyodeoxycholate	exposure	Hypercholesterolemia	Weighted mode	7	-0.0449666	0.227062	0.849556	-0.490009	0.400076	0.956029	0.612621	1.49194
3-indoxyl sulfate	exposure	Hypercholesterolemia	MR Egger	5	1.67215	2.75769	0.587083	-3.73292	7.07723	5.32361	0.0239228	1184.68
3-indoxyl sulfate	exposure	Hypercholesterolemia	Weighted median	5	-0.39055	0.387463	0.313471	-1.14998	0.368878	0.676685	0.316644	1.44611
3-indoxyl sulfate	exposure	Hypercholesterolemia	Inverse variance weighted	5	-0.297004	0.312104	0.341291	-0.908728	0.314721	0.743041	0.403036	1.36988
3-indoxyl sulfate	exposure	Hypercholesterolemia	Simple mode	5	-0.599111	0.402248	0.21062	-1.38752	0.189295	0.5493	0.249695	1.2084
3-indoxyl sulfate	exposure	Hypercholesterolemia	Weighted mode	5	0.221229	0.338772	0.549368	-0.442763	0.885221	1.24761	0.642259	2.42352
N-acetylglycine	exposure	Hypercholesterolemia	MR Egger	12	-3.76377	8.80758	0.678192	-21.0266	13.4991	0.023196	7.38337e-10	728741
N-acetylglycine	exposure	Hypercholesterolemia	Weighted median	12	-0.112536	0.190161	0.553987	-0.485252	0.260179	0.893565	0.615542	1.29716
N-acetylglycine	exposure	Hypercholesterolemia	Inverse variance weighted	12	3.47251	4.25224	0.414139	-4.86188	11.8069	32.2176	0.0077359	134176
N-acetylglycine	exposure	Hypercholesterolemia	Simple mode	12	-0.271007	0.252083	0.305358	-0.765089	0.223075	0.762611	0.465292	1.24991
N-acetylglycine	exposure	Hypercholesterolemia	Weighted mode	12	-0.146943	0.185829	0.445806	-0.511168	0.217281	0.863343	0.599795	1.24269
erythrose	exposure	Hypercholesterolemia	MR Egger	4	-13.4407	25.0776	0.645612	-62.5928	35.7113	1.45468e-06	6.55084e-28	3230255836760670
erythrose	exposure	Hypercholesterolemia	Weighted median	4	-0.982584	1.16274	0.398078	-3.26155	1.29639	0.374343	0.0383288	3.65606
erythrose	exposure	Hypercholesterolemia	Inverse variance weighted	4	-10.7797	3.56565	0.00250118	-17.7684	-3.791	2.08184e-05	1.92001e-08	0.0225731
erythrose	exposure	Hypercholesterolemia	Simple mode	4	-0.98166	2.09967	0.671986	-5.09701	3.13369	0.374689	0.00611498	22.9586
erythrose	exposure	Hypercholesterolemia	Weighted mode	4	-0.533338	1.15508	0.675695	-2.79729	1.73062	0.586643	0.0609749	5.64413
glycerol 2-phosphate	exposure	Hypercholesterolemia	MR Egger	19	-0.0718888	0.50568	0.888623	-1.06302	0.919244	0.930634	0.34541	2.50739
glycerol 2-phosphate	exposure	Hypercholesterolemia	Weighted median	19	-0.0571597	0.291832	0.844716	-0.62915	0.514831	0.944443	0.533045	1.67335
glycerol 2-phosphate	exposure	Hypercholesterolemia	Inverse variance weighted	19	-0.0886164	0.311101	0.775761	-0.698375	0.521142	0.915197	0.497393	1.68395
glycerol 2-phosphate	exposure	Hypercholesterolemia	Simple mode	19	0.323386	0.475269	0.504893	-0.608142	1.25491	1.3818	0.544361	3.50753
glycerol 2-phosphate	exposure	Hypercholesterolemia	Weighted mode	19	-0.142469	0.272815	0.607887	-0.677186	0.392249	0.867215	0.508044	1.48031
threonate	exposure	Hypercholesterolemia	MR Egger	12	6.62994	1.51747	0.00140114	3.65569	9.6042	757.44	38.6944	14826.9
threonate	exposure	Hypercholesterolemia	Weighted median	12	0.0167098	0.192129	0.930694	-0.359864	0.393283	1.01685	0.697771	1.48184
threonate	exposure	Hypercholesterolemia	Inverse variance weighted	12	4.18384	0.98806	2.29165e-05	2.24724	6.12043	65.6172	9.46159	455.062
threonate	exposure	Hypercholesterolemia	Simple mode	12	-0.312312	0.872926	0.727282	-2.02325	1.39862	0.731754	0.132226	4.04962
threonate	exposure	Hypercholesterolemia	Weighted mode	12	0.0328902	0.180212	0.858504	-0.320325	0.386106	1.03344	0.725913	1.47124
cysteine	exposure	Hypercholesterolemia	MR Egger	10	-7.71001	4.53997	0.127891	-16.6084	1.18833	0.000448315	6.12468e-08	3.28158
cysteine	exposure	Hypercholesterolemia	Weighted median	10	0.520363	0.643852	0.418974	-0.741587	1.78231	1.68264	0.476357	5.94359
cysteine	exposure	Hypercholesterolemia	Inverse variance weighted	10	14.0761	3.34073	2.51467e-05	7.52827	20.6239	1.29771e+06	1859.89	9.05454e+08
cysteine	exposure	Hypercholesterolemia	Simple mode	10	-0.0935004	1.01748	0.928795	-2.08776	1.90076	0.910738	0.123964	6.69098
cysteine	exposure	Hypercholesterolemia	Weighted mode	10	0.234075	0.509598	0.656889	-0.764738	1.23289	1.26374	0.465456	3.43112
N-(2-furoyl)glycine	exposure	Hypercholesterolemia	MR Egger	13	4.73288	0.624173	1.08315e-05	3.5095	5.95626	113.622	33.4314	386.162
N-(2-furoyl)glycine	exposure	Hypercholesterolemia	Weighted median	13	0.0180771	0.217891	0.93388	-0.40899	0.445144	1.01824	0.664321	1.56072
N-(2-furoyl)glycine	exposure	Hypercholesterolemia	Inverse variance weighted	13	2.9294	0.338261	4.71127e-18	2.2664	3.59239	18.7163	9.64465	36.3207
N-(2-furoyl)glycine	exposure	Hypercholesterolemia	Simple mode	13	0.0275434	0.345719	0.937813	-0.650065	0.705152	1.02793	0.522012	2.02415
N-(2-furoyl)glycine	exposure	Hypercholesterolemia	Weighted mode	13	-0.100502	0.190825	0.608022	-0.474519	0.273516	0.904384	0.622184	1.31458
DSGEGDFXAEGGGVR	exposure	Hypercholesterolemia	MR Egger	5	54.1327	17.0134	0.0500262	20.7864	87.479	3.23238e+23	1.06514e+09	9.80926e+37
DSGEGDFXAEGGGVR	exposure	Hypercholesterolemia	Weighted median	5	1.65238	0.961581	0.0857236	-0.232317	3.53708	5.21939	0.792695	34.3664
DSGEGDFXAEGGGVR	exposure	Hypercholesterolemia	Inverse variance weighted	5	-13.8552	0.292835	0	-14.4291	-13.2812	9.61117e-07	5.4139e-07	1.70625e-06
DSGEGDFXAEGGGVR	exposure	Hypercholesterolemia	Simple mode	5	-0.360037	2.41381	0.888648	-5.09111	4.37104	0.697651	0.00615117	79.1258
DSGEGDFXAEGGGVR	exposure	Hypercholesterolemia	Weighted mode	5	1.82428	0.861861	0.101722	0.135037	3.51353	6.19836	1.14458	33.5666
pyridoxate	exposure	Hypercholesterolemia	MR Egger	7	41.4458	25.2504	0.161639	-8.04491	90.9365	9.99266e+17	0.000320729	3.11332e+39
pyridoxate	exposure	Hypercholesterolemia	Weighted median	7	2.34112	1.72433	0.174559	-1.03857	5.72082	10.3929	0.353961	305.154
pyridoxate	exposure	Hypercholesterolemia	Inverse variance weighted	7	13.4133	1.12418	8.10305e-33	11.2099	15.6167	668815	73855.4	6.05661e+06
pyridoxate	exposure	Hypercholesterolemia	Simple mode	7	2.71057	4.38811	0.559467	-5.89012	11.3113	15.0378	0.00276663	81736.7
pyridoxate	exposure	Hypercholesterolemia	Weighted mode	7	2.34776	1.46741	0.160729	-0.528355	5.22388	10.4621	0.589574	185.653
androsterone sulfate	exposure	Hypercholesterolemia	MR Egger	20	-5.67412	4.1261	0.185952	-13.7613	2.41303	0.0034337	1.05574e-06	11.1678
androsterone sulfate	exposure	Hypercholesterolemia	Weighted median	20	-0.0501749	0.118849	0.672898	-0.283119	0.182769	0.951063	0.75343	1.20054
androsterone sulfate	exposure	Hypercholesterolemia	Inverse variance weighted	20	9.72927	2.78934	0.000486622	4.26216	15.1964	16802.2	70.9628	3.97836e+06
androsterone sulfate	exposure	Hypercholesterolemia	Simple mode	20	-0.199718	0.55334	0.722132	-1.28426	0.884828	0.818962	0.276854	2.42257
androsterone sulfate	exposure	Hypercholesterolemia	Weighted mode	20	-0.0206427	0.133784	0.879001	-0.282859	0.241574	0.979569	0.753626	1.27325
3-carboxy-4-methyl-5-propyl-2-furanpropanoate (CMPF)	exposure	Hypercholesterolemia	MR Egger	8	9.63397	1.00066	7.18854e-05	7.67267	11.5953	15274.9	2148.8	108583
3-carboxy-4-methyl-5-propyl-2-furanpropanoate (CMPF)	exposure	Hypercholesterolemia	Weighted median	8	0.327495	0.212787	0.123786	-0.0895669	0.744557	1.38749	0.914327	2.10551
3-carboxy-4-methyl-5-propyl-2-furanpropanoate (CMPF)	exposure	Hypercholesterolemia	Inverse variance weighted	8	4.50608	0.897119	5.09157e-07	2.74772	6.26443	90.5657	15.607	525.541
3-carboxy-4-methyl-5-propyl-2-furanpropanoate (CMPF)	exposure	Hypercholesterolemia	Simple mode	8	0.502209	0.408687	0.258838	-0.298818	1.30324	1.65237	0.741694	3.68119
3-carboxy-4-methyl-5-propyl-2-furanpropanoate (CMPF)	exposure	Hypercholesterolemia	Weighted mode	8	0.357155	0.168151	0.0712973	0.0275796	0.686731	1.42926	1.02796	1.98721
3-(4-hydroxyphenyl)lactate	exposure	Hypercholesterolemia	MR Egger	12	0.16839	0.371746	0.660239	-0.560232	0.897012	1.1834	0.571076	2.45227
3-(4-hydroxyphenyl)lactate	exposure	Hypercholesterolemia	Weighted median	12	0.111576	0.164433	0.49742	-0.210711	0.433864	1.11804	0.810008	1.54321
3-(4-hydroxyphenyl)lactate	exposure	Hypercholesterolemia	Inverse variance weighted	12	0.243093	0.19886	0.221545	-0.146673	0.632859	1.27519	0.863576	1.88299
3-(4-hydroxyphenyl)lactate	exposure	Hypercholesterolemia	Simple mode	12	0.557118	0.363863	0.153978	-0.156054	1.27029	1.74563	0.855513	3.56188
3-(4-hydroxyphenyl)lactate	exposure	Hypercholesterolemia	Weighted mode	12	0.0397145	0.154929	0.802419	-0.263946	0.343375	1.04051	0.768015	1.4097
acetylcarnitine	exposure	Hypercholesterolemia	MR Egger	10	3.91003	15.2769	0.804452	-26.0326	33.8527	49.9007	4.94511e-12	503543927967586
acetylcarnitine	exposure	Hypercholesterolemia	Weighted median	10	0.407106	0.38014	0.284198	-0.337969	1.15218	1.50246	0.713217	3.16509
acetylcarnitine	exposure	Hypercholesterolemia	Inverse variance weighted	10	22.308	6.88613	0.00119715	8.81121	35.8048	4.87805e+09	6709	3546789270346800
acetylcarnitine	exposure	Hypercholesterolemia	Simple mode	10	-0.459843	1.49041	0.764698	-3.38104	2.46136	0.631383	0.0340119	11.7207
acetylcarnitine	exposure	Hypercholesterolemia	Weighted mode	10	0.38045	0.348489	0.303321	-0.302589	1.06349	1.46294	0.738903	2.89646
serine	exposure	Hypercholesterolemia	MR Egger	18	-27.0181	9.01251	0.0085178	-44.6826	-9.35354	1.84587e-12	3.93181e-20	8.66578e-05
serine	exposure	Hypercholesterolemia	Weighted median	18	-0.278273	0.592114	0.63838	-1.43882	0.882271	0.75709	0.237208	2.41638
serine	exposure	Hypercholesterolemia	Inverse variance weighted	18	47.3569	5.88039	8.05504e-16	35.8313	58.8824	3.68833e+20	3642036592974840	3.73522e+25
serine	exposure	Hypercholesterolemia	Simple mode	18	0.395338	2.6042	0.881125	-4.70889	5.49957	1.48489	0.00901475	244.587
serine	exposure	Hypercholesterolemia	Weighted mode	18	-0.259218	0.545517	0.640708	-1.32843	0.809996	0.771655	0.264892	2.2479
trans-4-hydroxyproline	exposure	Hypercholesterolemia	MR Egger	4	-0.911509	0.16902	0.0327062	-1.24279	-0.58023	0.401917	0.288579	0.559769
trans-4-hydroxyproline	exposure	Hypercholesterolemia	Weighted median	4	-0.487507	0.17931	0.00655195	-0.838953	-0.13606	0.614156	0.432163	0.87279
trans-4-hydroxyproline	exposure	Hypercholesterolemia	Inverse variance weighted	4	-0.573276	0.119611	1.64447e-06	-0.807715	-0.338838	0.563676	0.445876	0.712598
trans-4-hydroxyproline	exposure	Hypercholesterolemia	Simple mode	4	0.110627	0.574665	0.85964	-1.01572	1.23697	1.11698	0.362143	3.44516
trans-4-hydroxyproline	exposure	Hypercholesterolemia	Weighted mode	4	-0.586471	0.14897	0.0291973	-0.878452	-0.29449	0.556287	0.415426	0.744911
hexanoylcarnitine	exposure	Hypercholesterolemia	MR Egger	15	6.65918	3.43351	0.0744572	-0.0705085	13.3889	779.911	0.93192	652697
hexanoylcarnitine	exposure	Hypercholesterolemia	Weighted median	15	-0.0853315	0.119815	0.476346	-0.32017	0.149507	0.918208	0.726026	1.16126
hexanoylcarnitine	exposure	Hypercholesterolemia	Inverse variance weighted	15	-1.42983	2.38236	0.548391	-6.09925	3.23959	0.23935	0.00224456	25.5234
hexanoylcarnitine	exposure	Hypercholesterolemia	Simple mode	15	0.149646	1.1604	0.899224	-2.12475	2.42404	1.16142	0.119463	11.2914
hexanoylcarnitine	exposure	Hypercholesterolemia	Weighted mode	15	-0.0280231	0.135304	0.838904	-0.293218	0.237172	0.972366	0.745859	1.26766
glycine	exposure	Hypercholesterolemia	MR Egger	22	-11.5729	4.75231	0.0243687	-20.8874	-2.25836	9.41802e-06	8.4862e-10	0.104522
glycine	exposure	Hypercholesterolemia	Weighted median	22	0.0224673	0.35992	0.950226	-0.682975	0.72791	1.02272	0.505112	2.07075
glycine	exposure	Hypercholesterolemia	Inverse variance weighted	22	4.79602	1.57755	0.00236443	1.70403	7.88802	121.028	5.49603	2665.17
glycine	exposure	Hypercholesterolemia	Simple mode	22	0.0439283	0.486167	0.92886	-0.90896	0.996816	1.04491	0.402943	2.70964
glycine	exposure	Hypercholesterolemia	Weighted mode	22	0.0439283	0.305823	0.887154	-0.555484	0.643341	1.04491	0.573794	1.90283
alanine	exposure	Hypercholesterolemia	MR Egger	16	29.9365	15.6034	0.07566	-0.646183	60.5193	1.00294e+13	0.524042	1.91946e+26
alanine	exposure	Hypercholesterolemia	Weighted median	16	0.625783	0.919036	0.495927	-1.17553	2.42709	1.86971	0.308656	11.3259
alanine	exposure	Hypercholesterolemia	Inverse variance weighted	16	-14.403	4.07264	0.000405417	-22.3854	-6.42065	5.557e-07	1.8973e-10	0.00162759
alanine	exposure	Hypercholesterolemia	Simple mode	16	1.96589	1.07017	0.0861057	-0.131648	4.06343	7.14126	0.87665	58.1733
alanine	exposure	Hypercholesterolemia	Weighted mode	16	0.730664	0.790129	0.369739	-0.817988	2.27932	2.07646	0.441319	9.77
glycochenodeoxycholate	exposure	Hypercholesterolemia	MR Egger	10	-8.04165	1.58511	0.000961144	-11.1485	-4.93483	0.000321776	1.43972e-05	0.00719165
glycochenodeoxycholate	exposure	Hypercholesterolemia	Weighted median	10	0.204524	0.0831835	0.0139435	0.0414848	0.367564	1.22694	1.04236	1.44421
glycochenodeoxycholate	exposure	Hypercholesterolemia	Inverse variance weighted	10	1.68111	1.39221	0.227237	-1.04763	4.40985	5.37151	0.350768	82.2571
glycochenodeoxycholate	exposure	Hypercholesterolemia	Simple mode	10	-0.0633774	0.348342	0.859662	-0.746128	0.619374	0.938589	0.474199	1.85776
glycochenodeoxycholate	exposure	Hypercholesterolemia	Weighted mode	10	0.167962	0.0651847	0.0298569	0.0402006	0.295724	1.18289	1.04102	1.3441
2-aminobutyrate	exposure	Hypercholesterolemia	MR Egger	24	16.5242	9.92135	0.109987	-2.92165	35.9701	1.50097e+07	0.053845	4184050965268730
2-aminobutyrate	exposure	Hypercholesterolemia	Weighted median	24	2.27512	0.922058	0.0136086	0.467882	4.08235	9.72905	1.59661	59.2846
2-aminobutyrate	exposure	Hypercholesterolemia	Inverse variance weighted	24	10.1643	3.34704	0.00239107	3.60408	16.7245	25959.4	36.748	1.83381e+07
2-aminobutyrate	exposure	Hypercholesterolemia	Simple mode	24	-0.568742	1.54862	0.716784	-3.60403	2.46654	0.566238	0.0272139	11.7817
2-aminobutyrate	exposure	Hypercholesterolemia	Weighted mode	24	2.54632	0.675736	0.000998543	1.22188	3.87076	12.7601	3.39356	47.979
scyllo-inositol	exposure	Hypercholesterolemia	MR Egger	5	-50.3724	135.522	0.734823	-315.995	215.25	1.329e-22	5.82066e-138	3.03444e+93
scyllo-inositol	exposure	Hypercholesterolemia	Weighted median	5	0.540446	0.627878	0.389376	-0.690195	1.77109	1.71677	0.501478	5.87724
scyllo-inositol	exposure	Hypercholesterolemia	Inverse variance weighted	5	36.5517	21.5358	0.0896496	-5.65857	78.7619	7484858210698280	0.00348752	1.60639e+34
scyllo-inositol	exposure	Hypercholesterolemia	Simple mode	5	2.70371	1.89492	0.226794	-1.01034	6.41776	14.9351	0.364096	612.63
scyllo-inositol	exposure	Hypercholesterolemia	Weighted mode	5	0.481752	0.541914	0.424243	-0.580399	1.5439	1.61891	0.559675	4.68283
gamma-glutamylvaline	exposure	Hypercholesterolemia	MR Egger	8	-1.71698	1.23787	0.21476	-4.14321	0.709251	0.179608	0.0158719	2.03247
gamma-glutamylvaline	exposure	Hypercholesterolemia	Weighted median	8	-0.420609	0.500666	0.400853	-1.40192	0.560696	0.656646	0.246125	1.75189
gamma-glutamylvaline	exposure	Hypercholesterolemia	Inverse variance weighted	8	-0.360522	0.541227	0.505334	-1.42133	0.700283	0.697312	0.241393	2.01432
gamma-glutamylvaline	exposure	Hypercholesterolemia	Simple mode	8	-1.6406	1.20963	0.217126	-4.01147	0.730267	0.193863	0.0181067	2.07564
gamma-glutamylvaline	exposure	Hypercholesterolemia	Weighted mode	8	-0.430963	0.422442	0.341604	-1.25895	0.397023	0.649883	0.283952	1.48739
indolepropionate	exposure	Hypercholesterolemia	MR Egger	11	-3.01475	3.90589	0.45999	-10.6703	4.64079	0.0490579	2.32245e-05	103.627
indolepropionate	exposure	Hypercholesterolemia	Weighted median	11	0.390159	0.258902	0.131817	-0.117289	0.897606	1.47722	0.889328	2.45372
indolepropionate	exposure	Hypercholesterolemia	Inverse variance weighted	11	1.70218	1.88944	0.367647	-2.00113	5.40548	5.48588	0.135183	222.624
indolepropionate	exposure	Hypercholesterolemia	Simple mode	11	0.309924	0.328832	0.368149	-0.334587	0.954435	1.36332	0.715634	2.5972
indolepropionate	exposure	Hypercholesterolemia	Weighted mode	11	0.370293	0.22635	0.132898	-0.0733527	0.813939	1.44816	0.929273	2.25678
butyrylcarnitine	exposure	Hypercholesterolemia	MR Egger	30	-64.0883	14.8665	0.000181644	-93.2266	-34.9499	1.46831e-28	3.25239e-41	6.62873e-16
butyrylcarnitine	exposure	Hypercholesterolemia	Weighted median	30	-0.492223	0.113648	1.48357e-05	-0.714973	-0.269473	0.611266	0.489205	0.763782
butyrylcarnitine	exposure	Hypercholesterolemia	Inverse variance weighted	30	-0.421753	0.532093	0.427993	-1.46465	0.621149	0.655896	0.231158	1.86107
butyrylcarnitine	exposure	Hypercholesterolemia	Simple mode	30	-0.267666	0.689821	0.700834	-1.61972	1.08438	0.765163	0.197955	2.95762
butyrylcarnitine	exposure	Hypercholesterolemia	Weighted mode	30	-0.529452	0.144889	0.00101399	-0.813435	-0.245469	0.588928	0.443333	0.782337
myristoleate	exposure	Hypercholesterolemia	MR Egger	9	-28.1669	8.3484	0.0118565	-44.5298	-11.8041	5.85129e-13	4.58087e-20	7.47405e-06
myristoleate	exposure	Hypercholesterolemia	Weighted median	9	-0.405571	0.698698	0.5616	-1.77502	0.963877	0.666596	0.16948	2.62184
myristoleate	exposure	Hypercholesterolemia	Inverse variance weighted	9	56.1995	2.31531	3.78219e-130	51.6615	60.7375	2.55358e+24	2.73096e+22	2.38772e+26
myristoleate	exposure	Hypercholesterolemia	Simple mode	9	0.712552	1.49645	0.646692	-2.22049	3.64559	2.03919	0.108556	38.3053
myristoleate	exposure	Hypercholesterolemia	Weighted mode	9	-0.515876	0.581006	0.4005	-1.65465	0.622895	0.596977	0.191159	1.86432
dehydroisoandrosterone sulfate (DHEA-S)	exposure	Hypercholesterolemia	MR Egger	13	7.99593	13.0346	0.552059	-17.5519	33.5437	2968.85	2.3841e-08	369702550486271
dehydroisoandrosterone sulfate (DHEA-S)	exposure	Hypercholesterolemia	Weighted median	13	-3.09399	1.17277	0.00833471	-5.39262	-0.795372	0.0453206	0.00455005	0.451413
dehydroisoandrosterone sulfate (DHEA-S)	exposure	Hypercholesterolemia	Inverse variance weighted	13	-2.10144	1.5516	0.175618	-5.14256	0.939692	0.122281	0.00584269	2.55919
dehydroisoandrosterone sulfate (DHEA-S)	exposure	Hypercholesterolemia	Simple mode	13	0.469622	1.82982	0.801797	-3.11683	4.05607	1.59939	0.0442975	57.747
dehydroisoandrosterone sulfate (DHEA-S)	exposure	Hypercholesterolemia	Weighted mode	13	-3.19981	0.892383	0.00374293	-4.94888	-1.45074	0.0407699	0.00709134	0.234397
3-methylxanthine	exposure	Hypercholesterolemia	MR Egger	7	-0.879326	2.43912	0.733196	-5.66001	3.90136	0.415063	0.00348248	49.4696
3-methylxanthine	exposure	Hypercholesterolemia	Weighted median	7	0.975514	0.465944	0.0362929	0.0622642	1.88876	2.65253	1.06424	6.61119
3-methylxanthine	exposure	Hypercholesterolemia	Inverse variance weighted	7	3.4911	1.19055	0.0033642	1.15762	5.82458	32.8221	3.18235	338.52
3-methylxanthine	exposure	Hypercholesterolemia	Simple mode	7	0.399425	1.64578	0.816324	-2.82631	3.62516	1.49097	0.0592312	37.5306
3-methylxanthine	exposure	Hypercholesterolemia	Weighted mode	7	0.946443	0.414717	0.0626155	0.133597	1.75929	2.57653	1.14293	5.8083
propionylcarnitine	exposure	Hypercholesterolemia	MR Egger	18	21.2555	8.52638	0.0240143	4.54377	37.9672	1.70269e+09	94.0451	3.08272e+16
propionylcarnitine	exposure	Hypercholesterolemia	Weighted median	18	2.02303	0.860331	0.0187002	0.33678	3.70928	7.56119	1.40043	40.8243
propionylcarnitine	exposure	Hypercholesterolemia	Inverse variance weighted	18	-9.86217	3.25739	0.00246482	-16.2467	-3.47768	5.21089e-05	8.79351e-08	0.0308789
propionylcarnitine	exposure	Hypercholesterolemia	Simple mode	18	0.954319	1.62582	0.564934	-2.23229	4.14093	2.5969	0.107283	62.861
propionylcarnitine	exposure	Hypercholesterolemia	Weighted mode	18	1.59207	0.697029	0.0354966	0.225889	2.95824	4.91389	1.25344	19.2641
caproate	exposure	Hypercholesterolemia	MR Egger	11	347.507	181.234	0.0874121	-7.71056	702.725	8.32679e+150	0.000448071	1.54742e+305
caproate	exposure	Hypercholesterolemia	Weighted median	11	1.914	1.08633	0.0780856	-0.215198	4.0432	6.78017	0.806382	57.0087
caproate	exposure	Hypercholesterolemia	Inverse variance weighted	11	-67.2435	5.89525	3.8858e-30	-78.7982	-55.6888	6.25935e-30	6.00328e-35	6.52634e-25
caproate	exposure	Hypercholesterolemia	Simple mode	11	1.93315	2.04467	0.366709	-2.07441	5.9407	6.91124	0.125631	380.202
caproate	exposure	Hypercholesterolemia	Weighted mode	11	1.93315	0.900359	0.0573456	0.168445	3.69785	6.91124	1.18346	40.3606
caprylate	exposure	Hypercholesterolemia	MR Egger	21	-19.8671	22.29	0.383917	-63.5555	23.8214	2.35418e-09	2.50139e-28	2.21563e+10
caprylate	exposure	Hypercholesterolemia	Weighted median	21	-0.368645	0.527644	0.484763	-1.40283	0.665537	0.691671	0.245901	1.94553
caprylate	exposure	Hypercholesterolemia	Inverse variance weighted	21	40.5002	16.5321	0.0142939	8.09727	72.903	3.88145e+17	3285.48	4.58553e+31
caprylate	exposure	Hypercholesterolemia	Simple mode	21	0.206336	1.92686	0.915789	-3.57032	3.98299	1.22917	0.0281469	53.6773
caprylate	exposure	Hypercholesterolemia	Weighted mode	21	0.206336	0.473505	0.667676	-0.721734	1.13441	1.22917	0.485909	3.10932
10-undecenoate	exposure	Hypercholesterolemia	MR Egger	16	0.648688	28.6181	0.982236	-55.4428	56.7402	1.91303	8.34613e-25	4.38489e+24
10-undecenoate	exposure	Hypercholesterolemia	Weighted median	16	0.277682	0.766255	0.717062	-1.22418	1.77954	1.32007	0.293999	5.92714
10-undecenoate	exposure	Hypercholesterolemia	Inverse variance weighted	16	-52.3424	4.05141	3.49121e-38	-60.2831	-44.4016	1.85349e-23	6.59728e-27	5.20735e-20
10-undecenoate	exposure	Hypercholesterolemia	Simple mode	16	-1.42183	1.75576	0.430711	-4.86312	2.01946	0.241273	0.00772638	7.53426
10-undecenoate	exposure	Hypercholesterolemia	Weighted mode	16	0.471019	0.640745	0.47361	-0.784842	1.72688	1.60163	0.456192	5.62308
docosapentaenoate (n3 DPA)	exposure	Hypercholesterolemia	MR Egger	5	-29.1414	20.3128	0.246875	-68.9545	10.6718	2.20833e-13	1.13094e-30	43120.8
docosapentaenoate (n3 DPA)	exposure	Hypercholesterolemia	Weighted median	5	0.150062	0.390918	0.701074	-0.616137	0.916261	1.16191	0.540027	2.49993
docosapentaenoate (n3 DPA)	exposure	Hypercholesterolemia	Inverse variance weighted	5	-13.0182	5.17517	0.0118862	-23.1615	-2.87483	2.21963e-06	8.73137e-11	0.0564257
docosapentaenoate (n3 DPA)	exposure	Hypercholesterolemia	Simple mode	5	0.286297	0.962455	0.78092	-1.60011	2.17271	1.33149	0.201873	8.78203
docosapentaenoate (n3 DPA)	exposure	Hypercholesterolemia	Weighted mode	5	0.145337	0.358289	0.705767	-0.55691	0.847584	1.15643	0.572977	2.334
phenol sulfate	exposure	Hypercholesterolemia	MR Egger	7	2.96913	47.6434	0.952723	-90.4119	96.3501	19.4749	5.42771e-40	6.98771e+41
phenol sulfate	exposure	Hypercholesterolemia	Weighted median	7	-0.195552	0.420226	0.641681	-1.0192	0.628091	0.82238	0.360885	1.87403
phenol sulfate	exposure	Hypercholesterolemia	Inverse variance weighted	7	-1.25245	3.59345	0.727438	-8.29562	5.79072	0.285804	0.000249609	327.248
phenol sulfate	exposure	Hypercholesterolemia	Simple mode	7	0.084752	2.60794	0.975129	-5.02681	5.19632	1.08845	0.00655969	180.606
phenol sulfate	exposure	Hypercholesterolemia	Weighted mode	7	-0.252938	0.383032	0.533541	-1.00368	0.497805	0.776516	0.366528	1.64511
bilirubin (E	exposure	Hypercholesterolemia	MR Egger	4	3.21292	4.29538	0.532457	-5.20602	11.6319	24.8515	0.00548345	112630
bilirubin (E	exposure	Hypercholesterolemia	Weighted median	4	0.119518	0.506685	0.813524	-0.873585	1.11262	1.12695	0.417452	3.04232
bilirubin (E	exposure	Hypercholesterolemia	Inverse variance weighted	4	0.110397	0.602807	0.854689	-1.07111	1.2919	1.11672	0.34263	3.63969
bilirubin (E	exposure	Hypercholesterolemia	Simple mode	4	0.989311	2.05873	0.663707	-3.0458	5.02442	2.68938	0.0475582	152.082
bilirubin (E	exposure	Hypercholesterolemia	Weighted mode	4	-0.0376331	0.493629	0.94403	-1.00515	0.92988	0.963066	0.365991	2.5342
heme	exposure	Hypercholesterolemia	MR Egger	4	10.3899	71.8123	0.898226	-130.362	151.142	32528.3	2.4232e-57	4.36649e+65
heme	exposure	Hypercholesterolemia	Weighted median	4	34.6181	6.51472	1.07342e-07	21.8493	47.387	1082585345148510	3.08335e+09	3.80103e+20
heme	exposure	Hypercholesterolemia	Inverse variance weighted	4	31.047	3.5628	2.92819e-18	24.0639	38.0301	3.04456e+13	2.82362e+10	3.28278e+16
heme	exposure	Hypercholesterolemia	Simple mode	4	48.4429	12.5732	0.0308806	23.7994	73.0864	1.09267e+21	2.16747e+10	5.50835e+31
heme	exposure	Hypercholesterolemia	Weighted mode	4	30.2274	5.67316	0.0129194	19.108	41.3468	1.34147e+13	1.98832e+08	9.05056e+17
1-linoleoylglycerophosphoethanolamine	exposure	Hypercholesterolemia	MR Egger	6	7.67139	2.0943	0.0215236	3.56657	11.7762	2146.07	35.3949	130121
1-linoleoylglycerophosphoethanolamine	exposure	Hypercholesterolemia	Weighted median	6	3.10662	1.80288	0.0848628	-0.427027	6.64027	22.3455	0.652446	765.303
1-linoleoylglycerophosphoethanolamine	exposure	Hypercholesterolemia	Inverse variance weighted	6	7.92136	0.509908	2.01427e-54	6.92194	8.92078	2755.51	1014.28	7485.89
1-linoleoylglycerophosphoethanolamine	exposure	Hypercholesterolemia	Simple mode	6	-1.49133	1.85795	0.458599	-5.13292	2.15025	0.225072	0.00589932	8.587
1-linoleoylglycerophosphoethanolamine	exposure	Hypercholesterolemia	Weighted mode	6	7.21588	1.03382	0.000929015	5.18959	9.24217	1360.87	179.394	10323.4
3-dehydrocarnitine	exposure	Hypercholesterolemia	MR Egger	18	-16.1078	7.42129	0.0453642	-30.6536	-1.56211	1.01031e-07	4.8677e-14	0.209693
3-dehydrocarnitine	exposure	Hypercholesterolemia	Weighted median	18	-0.790031	0.342166	0.0209486	-1.46068	-0.119385	0.453831	0.232079	0.887466
3-dehydrocarnitine	exposure	Hypercholesterolemia	Inverse variance weighted	18	4.18107	2.61429	0.109751	-0.942944	9.30508	65.4357	0.389479	10993.7
3-dehydrocarnitine	exposure	Hypercholesterolemia	Simple mode	18	-0.24808	0.476543	0.609372	-1.1821	0.685944	0.780298	0.306633	1.98565
3-dehydrocarnitine	exposure	Hypercholesterolemia	Weighted mode	18	-0.592711	0.325366	0.086148	-1.23043	0.0450068	0.552827	0.292167	1.04603
pyroglutamine	exposure	Hypercholesterolemia	MR Egger	12	-38.6361	32.5665	0.262896	-102.467	25.1943	1.66169e-17	3.15755e-45	8.74478e+10
pyroglutamine	exposure	Hypercholesterolemia	Weighted median	12	1.54427	0.663051	0.019857	0.244692	2.84385	4.68456	1.27723	17.1818
pyroglutamine	exposure	Hypercholesterolemia	Inverse variance weighted	12	5.93078	9.41149	0.528587	-12.5157	24.3773	376.449	3.66849e-06	3.86301e+10
pyroglutamine	exposure	Hypercholesterolemia	Simple mode	12	1.03121	1.00282	0.325885	-0.934314	2.99673	2.80445	0.392855	20.02
pyroglutamine	exposure	Hypercholesterolemia	Weighted mode	12	1.60031	0.530815	0.0117642	0.559911	2.64071	4.95456	1.75052	14.0231
C-glycosyltryptophan	exposure	Hypercholesterolemia	MR Egger	14	2.55288	1.3878	0.0906974	-0.167211	5.27297	12.844	0.846021	194.994
C-glycosyltryptophan	exposure	Hypercholesterolemia	Weighted median	14	-0.189708	0.65793	0.773087	-1.47925	1.09984	0.827201	0.227808	3.00367
C-glycosyltryptophan	exposure	Hypercholesterolemia	Inverse variance weighted	14	-11.2989	2.39134	2.30188e-06	-15.986	-6.61191	1.2386e-05	1.14125e-07	0.00134426
C-glycosyltryptophan	exposure	Hypercholesterolemia	Simple mode	14	-3.16035	4.55029	0.49957	-12.0789	5.75821	0.0424109	5.678e-06	316.781
C-glycosyltryptophan	exposure	Hypercholesterolemia	Weighted mode	14	-0.449693	0.640899	0.495262	-1.70585	0.806469	0.637824	0.181617	2.23998
adrenate	exposure	Hypercholesterolemia	MR Egger	7	4.53461	8.50149	0.616612	-12.1283	21.1975	93.1868	5.4043e-06	1.60683e+09
adrenate	exposure	Hypercholesterolemia	Weighted median	7	0.112682	0.598488	0.850659	-1.06035	1.28572	1.11928	0.346333	3.61727
adrenate	exposure	Hypercholesterolemia	Inverse variance weighted	7	-5.85112	2.11372	0.0056374	-9.99402	-1.70822	0.00287667	4.56721e-05	0.181187
adrenate	exposure	Hypercholesterolemia	Simple mode	7	0.565218	3.83307	0.887601	-6.94761	8.07804	1.75983	0.000960931	3222.92
adrenate	exposure	Hypercholesterolemia	Weighted mode	7	0.245336	0.632943	0.711681	-0.995233	1.48591	1.27805	0.369637	4.41896
ADSGEGDFXAEGGGVR	exposure	Hypercholesterolemia	MR Egger	5	2.64101	5.90225	0.684879	-8.92739	14.2094	14.0274	0.000132704	1.48277e+06
ADSGEGDFXAEGGGVR	exposure	Hypercholesterolemia	Weighted median	5	-0.148007	0.328232	0.652046	-0.791342	0.495328	0.862425	0.453236	1.64104
ADSGEGDFXAEGGGVR	exposure	Hypercholesterolemia	Inverse variance weighted	5	-1.86407	2.04315	0.361582	-5.86864	2.14049	0.15504	0.00282671	8.50364
ADSGEGDFXAEGGGVR	exposure	Hypercholesterolemia	Simple mode	5	-0.0262323	0.356913	0.944939	-0.725782	0.673317	0.974109	0.483946	1.96073
ADSGEGDFXAEGGGVR	exposure	Hypercholesterolemia	Weighted mode	5	-0.147442	0.29681	0.645422	-0.72919	0.434305	0.862912	0.482299	1.54389
2-hydroxyacetaminophen sulfate	exposure	Hypercholesterolemia	MR Egger	22	-0.324032	0.258873	0.225121	-0.831424	0.183359	0.723227	0.435429	1.20125
2-hydroxyacetaminophen sulfate	exposure	Hypercholesterolemia	Weighted median	22	0.0111382	0.0127826	0.383558	-0.0139156	0.0361921	1.0112	0.986181	1.03686
2-hydroxyacetaminophen sulfate	exposure	Hypercholesterolemia	Inverse variance weighted	22	-0.498722	0.0585209	1.56667e-17	-0.613423	-0.384021	0.607306	0.541494	0.681117
2-hydroxyacetaminophen sulfate	exposure	Hypercholesterolemia	Simple mode	22	-0.0180117	0.0220244	0.42265	-0.0611796	0.0251562	0.98215	0.940654	1.02548
2-hydroxyacetaminophen sulfate	exposure	Hypercholesterolemia	Weighted mode	22	0.000473192	0.0101061	0.963097	-0.0193349	0.0202812	1.00047	0.980851	1.02049
2-methoxyacetaminophen sulfate	exposure	Hypercholesterolemia	MR Egger	257	1.00549	0.45202	0.0269953	0.119528	1.89144	2.73324	1.12696	6.62894
2-methoxyacetaminophen sulfate	exposure	Hypercholesterolemia	Weighted median	257	-0.00533967	0.00760976	0.482874	-0.0202548	0.00957546	0.994675	0.979949	1.00962
2-methoxyacetaminophen sulfate	exposure	Hypercholesterolemia	Inverse variance weighted	257	0.434755	0.115988	0.000178052	0.207419	0.662091	1.54458	1.2305	1.93884
2-methoxyacetaminophen sulfate	exposure	Hypercholesterolemia	Simple mode	257	-0.0216309	0.022428	0.335727	-0.0655898	0.022328	0.978601	0.936515	1.02258
2-methoxyacetaminophen sulfate	exposure	Hypercholesterolemia	Weighted mode	257	0.0124667	0.0162684	0.444195	-0.0194193	0.0443528	1.01254	0.980768	1.04535
1-arachidonoylglycerophosphocholine	exposure	Hypercholesterolemia	MR Egger	15	2.80499	7.01503	0.695756	-10.9445	16.5544	16.527	1.76556e-05	1.54705e+07
1-arachidonoylglycerophosphocholine	exposure	Hypercholesterolemia	Weighted median	15	-5.8914	0.301233	3.55136e-85	-6.48182	-5.30099	0.00276309	0.00153102	0.00498667
1-arachidonoylglycerophosphocholine	exposure	Hypercholesterolemia	Inverse variance weighted	15	-8.00829	3.99791	0.0451644	-15.8442	-0.172391	0.000332692	1.31509e-07	0.84165
1-arachidonoylglycerophosphocholine	exposure	Hypercholesterolemia	Simple mode	15	-3.07208	1.82037	0.113628	-6.64	0.495843	0.0463247	0.00130702	1.64188
1-arachidonoylglycerophosphocholine	exposure	Hypercholesterolemia	Weighted mode	15	-5.79591	0.333617	7.18698e-11	-6.4498	-5.14202	0.00303996	0.00158084	0.00584586
1-palmitoleoylglycerophosphocholine	exposure	Hypercholesterolemia	MR Egger	9	4.74687	3.26906	0.189787	-1.66049	11.1542	115.223	0.190046	69858.8
1-palmitoleoylglycerophosphocholine	exposure	Hypercholesterolemia	Weighted median	9	-0.810494	0.898769	0.367173	-2.57208	0.951094	0.444638	0.0763764	2.58854
1-palmitoleoylglycerophosphocholine	exposure	Hypercholesterolemia	Inverse variance weighted	9	-0.521875	0.739715	0.480494	-1.97172	0.927966	0.593407	0.139218	2.52936
1-palmitoleoylglycerophosphocholine	exposure	Hypercholesterolemia	Simple mode	9	1.12818	2.38009	0.648162	-3.5368	5.79316	3.09002	0.0291063	328.047
1-palmitoleoylglycerophosphocholine	exposure	Hypercholesterolemia	Weighted mode	9	-0.862538	0.826157	0.326987	-2.48181	0.756729	0.422089	0.0835922	2.13129
gamma-glutamylmethionine	exposure	Hypercholesterolemia	MR Egger	5	8.83069	11.521	0.49918	-13.7505	31.4119	6841	1.0672e-06	4.38526e+13
gamma-glutamylmethionine	exposure	Hypercholesterolemia	Weighted median	5	1.73913	1.04577	0.0963092	-0.310576	3.78883	5.69238	0.733024	44.2047
gamma-glutamylmethionine	exposure	Hypercholesterolemia	Inverse variance weighted	5	1.36496	3.44049	0.691565	-5.37841	8.10833	3.91555	0.00461514	3322.01
gamma-glutamylmethionine	exposure	Hypercholesterolemia	Simple mode	5	3.98238	2.14492	0.13693	-0.221667	8.18643	53.6448	0.801182	3591.89
gamma-glutamylmethionine	exposure	Hypercholesterolemia	Weighted mode	5	1.52239	0.90817	0.168981	-0.257623	3.3024	4.58317	0.772887	27.1779
salicyluric	exposure	Hypercholesterolemia	MR Egger	8	0.153596	0.0978147	0.167404	-0.0381205	0.345313	1.16602	0.962597	1.41243
salicyluric	exposure	Hypercholesterolemia	Weighted median	8	0.0577186	0.0514323	0.261767	-0.0430887	0.158526	1.05942	0.957826	1.17178
salicyluric	exposure	Hypercholesterolemia	Inverse variance weighted	8	0.0961822	0.0396537	0.0152851	0.0184609	0.173904	1.10096	1.01863	1.18994
salicyluric	exposure	Hypercholesterolemia	Simple mode	8	0.0642085	0.0633619	0.344627	-0.0599809	0.188398	1.06631	0.941783	1.20731
salicyluric	exposure	Hypercholesterolemia	Weighted mode	8	0.055059	0.0533436	0.336335	-0.0494944	0.159612	1.0566	0.951711	1.17306
gamma-tocopherol	exposure	Hypercholesterolemia	MR Egger	7	0.158311	2.72155	0.955867	-5.17594	5.49256	1.17153	0.00565093	242.878
gamma-tocopherol	exposure	Hypercholesterolemia	Weighted median	7	-0.0634163	0.353821	0.857755	-0.756904	0.630072	0.938553	0.469116	1.87775
gamma-tocopherol	exposure	Hypercholesterolemia	Inverse variance weighted	7	-0.272882	1.20498	0.820842	-2.63465	2.08888	0.761182	0.0717444	8.07588
gamma-tocopherol	exposure	Hypercholesterolemia	Simple mode	7	0.115349	0.494925	0.823459	-0.854703	1.0854	1.12227	0.425409	2.96063
gamma-tocopherol	exposure	Hypercholesterolemia	Weighted mode	7	-0.0530758	0.314815	0.871656	-0.670113	0.563961	0.948308	0.511651	1.75762
gamma-glutamylphenylalanine	exposure	Hypercholesterolemia	MR Egger	17	-17.531	7.27064	0.0291787	-31.7814	-3.28051	2.43444e-08	1.57583e-14	0.0376089
gamma-glutamylphenylalanine	exposure	Hypercholesterolemia	Weighted median	17	1.21481	0.444524	0.00627926	0.343542	2.08608	3.36965	1.40993	8.05325
gamma-glutamylphenylalanine	exposure	Hypercholesterolemia	Inverse variance weighted	17	7.53826	3.78111	0.0461887	0.127289	14.9492	1878.55	1.13575	3.10717e+06
gamma-glutamylphenylalanine	exposure	Hypercholesterolemia	Simple mode	17	-0.464171	0.816744	0.577709	-2.06499	1.13665	0.628656	0.12682	3.1163
gamma-glutamylphenylalanine	exposure	Hypercholesterolemia	Weighted mode	17	1.14175	0.389667	0.00980894	0.378002	1.9055	3.13224	1.45937	6.72275
p-acetamidophenylglucuronide	exposure	Hypercholesterolemia	MR Egger	28	0.511836	0.10697	5.93053e-05	0.302174	0.721498	1.66835	1.3528	2.05751
p-acetamidophenylglucuronide	exposure	Hypercholesterolemia	Weighted median	28	-0.0122587	0.00935393	0.190014	-0.0305924	0.00607503	0.987816	0.969871	1.00609
p-acetamidophenylglucuronide	exposure	Hypercholesterolemia	Inverse variance weighted	28	-0.124014	0.0493891	0.0120403	-0.220817	-0.0272115	0.883367	0.801864	0.973155
p-acetamidophenylglucuronide	exposure	Hypercholesterolemia	Simple mode	28	-0.00684708	0.015636	0.664939	-0.0374937	0.0237995	0.993176	0.9632	1.02409
p-acetamidophenylglucuronide	exposure	Hypercholesterolemia	Weighted mode	28	-0.00684708	0.00987985	0.494206	-0.0262116	0.0125174	0.993176	0.974129	1.0126
isobutyrylcarnitine	exposure	Hypercholesterolemia	MR Egger	11	-4.85905	3.30334	0.175382	-11.3336	1.61549	0.00775787	1.19643e-05	5.03036
isobutyrylcarnitine	exposure	Hypercholesterolemia	Weighted median	11	-2.56567	0.230978	1.14918e-28	-3.01839	-2.11295	0.0768677	0.04888	0.120881
isobutyrylcarnitine	exposure	Hypercholesterolemia	Inverse variance weighted	11	-2.5735	0.0887318	5.9969e-185	-2.74742	-2.39959	0.0762678	0.0640931	0.0907551
isobutyrylcarnitine	exposure	Hypercholesterolemia	Simple mode	11	-0.525984	1.5501	0.741385	-3.56418	2.51221	0.590974	0.0283202	12.3322
isobutyrylcarnitine	exposure	Hypercholesterolemia	Weighted mode	11	-2.39337	0.240372	1.65368e-06	-2.8645	-1.92224	0.0913215	0.0570117	0.146279
pseudouridine	exposure	Hypercholesterolemia	MR Egger	16	-0.569504	5.95662	0.925187	-12.2445	11.1055	0.565806	4.8116e-06	66534.3
pseudouridine	exposure	Hypercholesterolemia	Weighted median	16	1.494	0.900131	0.096963	-0.270256	3.25826	4.45488	0.763184	26.0042
pseudouridine	exposure	Hypercholesterolemia	Inverse variance weighted	16	2.76563	1.49559	0.0644299	-0.165721	5.69698	15.889	0.847283	297.965
pseudouridine	exposure	Hypercholesterolemia	Simple mode	16	0.783603	1.13981	0.50227	-1.45043	3.01764	2.18935	0.234469	20.4429
pseudouridine	exposure	Hypercholesterolemia	Weighted mode	16	1.57794	0.82361	0.0746401	-0.0363395	3.19221	4.84494	0.964313	24.3422
valerate	exposure	Hypercholesterolemia	MR Egger	6	-3.52099	1.74014	0.113059	-6.93167	-0.110321	0.02957	0.000976371	0.895546
valerate	exposure	Hypercholesterolemia	Weighted median	6	-0.180703	0.883517	0.837942	-1.9124	1.55099	0.834683	0.147726	4.71614
valerate	exposure	Hypercholesterolemia	Inverse variance weighted	6	-0.449149	0.726986	0.536692	-1.87404	0.975744	0.638171	0.153502	2.65314
valerate	exposure	Hypercholesterolemia	Simple mode	6	-1.6497	2.72465	0.571293	-6.99001	3.69061	0.192107	0.000921034	40.0692
valerate	exposure	Hypercholesterolemia	Weighted mode	6	0.361478	0.788397	0.665835	-1.18378	1.90674	1.43545	0.30612	6.73108
alpha-ketoglutarate	exposure	Hypercholesterolemia	MR Egger	7	-213.607	81.1265	0.0463648	-372.615	-54.599	1.70485e-93	1.49767e-162	1.9407e-24
alpha-ketoglutarate	exposure	Hypercholesterolemia	Weighted median	7	-1.28193	0.950981	0.177655	-3.14586	0.58199	0.2775	0.0430301	1.7896
alpha-ketoglutarate	exposure	Hypercholesterolemia	Inverse variance weighted	7	3.69252	12.0175	0.758644	-19.8618	27.2468	40.1459	2.36667e-09	6.80997e+11
alpha-ketoglutarate	exposure	Hypercholesterolemia	Simple mode	7	-1.17288	5.40116	0.835285	-11.7592	9.4134	0.309475	7.81744e-06	12251.4
alpha-ketoglutarate	exposure	Hypercholesterolemia	Weighted mode	7	-1.17288	0.870162	0.226357	-2.8784	0.53264	0.309475	0.0562248	1.70342
erythronate	exposure	Hypercholesterolemia	MR Egger	31	43.7507	11.5909	0.000735177	21.0325	66.4689	1.00162e+19	1.36241e+09	7.36372e+28
erythronate	exposure	Hypercholesterolemia	Weighted median	31	0.182978	0.76546	0.811072	-1.31732	1.68328	1.20079	0.267851	5.38318
erythronate	exposure	Hypercholesterolemia	Inverse variance weighted	31	-9.49607	2.81418	0.000739848	-15.0119	-3.98029	7.51464e-05	3.02297e-07	0.0186803
erythronate	exposure	Hypercholesterolemia	Simple mode	31	-0.170999	0.997836	0.865084	-2.12676	1.78476	0.842822	0.119223	5.95814
erythronate	exposure	Hypercholesterolemia	Weighted mode	31	0.48278	0.572774	0.405965	-0.639857	1.60542	1.62057	0.527368	4.97994
lathosterol	exposure	Hypercholesterolemia	MR Egger	11	1.78121	2.48738	0.492092	-3.09406	6.65648	5.93703	0.0453177	777.806
lathosterol	exposure	Hypercholesterolemia	Weighted median	11	-0.156491	0.0866689	0.0709783	-0.326362	0.0133803	0.855139	0.721544	1.01347
lathosterol	exposure	Hypercholesterolemia	Inverse variance weighted	11	-2.43585	1.70791	0.153805	-5.78336	0.911651	0.087523	0.00307836	2.48843
lathosterol	exposure	Hypercholesterolemia	Simple mode	11	-0.262418	0.295483	0.395348	-0.841565	0.316729	0.769189	0.431035	1.37263
lathosterol	exposure	Hypercholesterolemia	Weighted mode	11	-0.147379	0.0857011	0.11623	-0.315354	0.0205948	0.862966	0.729531	1.02081
eicosenoate	exposure	Hypercholesterolemia	MR Egger	8	2.86452	6.7076	0.684239	-10.2824	16.0114	17.5406	3.42312e-05	8.98806e+06
eicosenoate	exposure	Hypercholesterolemia	Weighted median	8	-0.725761	0.550074	0.187039	-1.80391	0.352384	0.483956	0.164654	1.42245
eicosenoate	exposure	Hypercholesterolemia	Inverse variance weighted	8	-10.3067	2.83779	0.000281272	-15.8688	-4.74468	3.34069e-05	1.2831e-07	0.00869783
eicosenoate	exposure	Hypercholesterolemia	Simple mode	8	-1.06115	0.996259	0.322168	-3.01382	0.891514	0.346056	0.0491037	2.43882
eicosenoate	exposure	Hypercholesterolemia	Weighted mode	8	-0.853387	0.463183	0.107958	-1.76123	0.0544512	0.42597	0.171834	1.05596
ADpSGEGDFXAEGGGVR	exposure	Hypercholesterolemia	MR Egger	8	1.08421	2.41254	0.668916	-3.64437	5.81279	2.95712	0.026138	334.553
ADpSGEGDFXAEGGGVR	exposure	Hypercholesterolemia	Weighted median	8	-0.155284	0.237458	0.513148	-0.620703	0.310134	0.856172	0.537566	1.36361
ADpSGEGDFXAEGGGVR	exposure	Hypercholesterolemia	Inverse variance weighted	8	-0.137333	0.774636	0.859283	-1.65562	1.38095	0.87168	0.190974	3.97869
ADpSGEGDFXAEGGGVR	exposure	Hypercholesterolemia	Simple mode	8	0.231629	0.490519	0.651142	-0.729788	1.19305	1.26065	0.482011	3.29711
ADpSGEGDFXAEGGGVR	exposure	Hypercholesterolemia	Weighted mode	8	-0.274449	0.183519	0.178443	-0.634147	0.085248	0.759991	0.530388	1.08899
1-eicosatrienoylglycerophosphocholine	exposure	Hypercholesterolemia	MR Egger	11	54.3106	25.6097	0.0629657	4.11555	104.506	3.86165e+23	61.2857	2.43325e+45
1-eicosatrienoylglycerophosphocholine	exposure	Hypercholesterolemia	Weighted median	11	-0.593697	0.610354	0.330698	-1.78999	0.602597	0.552282	0.166962	1.82686
1-eicosatrienoylglycerophosphocholine	exposure	Hypercholesterolemia	Inverse variance weighted	11	-40.6181	13.4332	0.002497	-66.9473	-14.289	2.28964e-18	8.41722e-30	6.22825e-07
1-eicosatrienoylglycerophosphocholine	exposure	Hypercholesterolemia	Simple mode	11	-1.30807	1.13488	0.27588	-3.53242	0.916291	0.270342	0.029234	2.5
1-eicosatrienoylglycerophosphocholine	exposure	Hypercholesterolemia	Weighted mode	11	-0.737084	0.513878	0.181994	-1.74429	0.270117	0.478507	0.17477	1.31012
1-docosahexaenoylglycerophosphocholine	exposure	Hypercholesterolemia	MR Egger	4	26.5082	34.4403	0.521963	-40.9947	94.0112	3.25374e+11	1.5712e-18	6.73804e+40
1-docosahexaenoylglycerophosphocholine	exposure	Hypercholesterolemia	Weighted median	4	-0.57998	0.756928	0.44354	-2.06356	0.903598	0.559909	0.127001	2.46847
1-docosahexaenoylglycerophosphocholine	exposure	Hypercholesterolemia	Inverse variance weighted	4	-1.16538	4.36675	0.789564	-9.72422	7.39345	0.311803	5.98173e-05	1625.3
1-docosahexaenoylglycerophosphocholine	exposure	Hypercholesterolemia	Simple mode	4	-4.32869	3.37129	0.289327	-10.9364	2.27904	0.0131848	1.7798e-05	9.76729
1-docosahexaenoylglycerophosphocholine	exposure	Hypercholesterolemia	Weighted mode	4	-0.439756	0.702588	0.575759	-1.81683	0.937316	0.644194	0.162541	2.55312
1-eicosadienoylglycerophosphocholine	exposure	Hypercholesterolemia	MR Egger	7	-6.37918	6.02344	0.33803	-18.1851	5.42676	0.00169652	1.26563e-08	227.412
1-eicosadienoylglycerophosphocholine	exposure	Hypercholesterolemia	Weighted median	7	-0.602392	0.700379	0.389737	-1.97513	0.770351	0.5475	0.138743	2.16052
1-eicosadienoylglycerophosphocholine	exposure	Hypercholesterolemia	Inverse variance weighted	7	4.43551	2.52965	0.0795316	-0.522599	9.39362	84.3951	0.592978	12011.5
1-eicosadienoylglycerophosphocholine	exposure	Hypercholesterolemia	Simple mode	7	-0.0874559	2.32606	0.971228	-4.64654	4.47162	0.916259	0.00959479	87.4987
1-eicosadienoylglycerophosphocholine	exposure	Hypercholesterolemia	Weighted mode	7	-0.508757	0.658054	0.468803	-1.79854	0.78103	0.601243	0.16554	2.18372
piperine	exposure	Hypercholesterolemia	MR Egger	6	1.80262	7.42842	0.8202	-12.7571	16.3623	6.0655	2.88185e-06	1.27662e+07
piperine	exposure	Hypercholesterolemia	Weighted median	6	-0.482489	0.5532	0.383111	-1.56676	0.601782	0.617245	0.20872	1.82537
piperine	exposure	Hypercholesterolemia	Inverse variance weighted	6	-2.64183	1.57942	0.0943951	-5.7375	0.453838	0.0712309	0.00322283	1.57434
piperine	exposure	Hypercholesterolemia	Simple mode	6	-0.734804	0.909591	0.455881	-2.5176	1.048	0.479599	0.0806527	2.85193
piperine	exposure	Hypercholesterolemia	Weighted mode	6	-0.384341	0.483597	0.462795	-1.33219	0.563509	0.680899	0.263899	1.75683
octanoylcarnitine	exposure	Hypercholesterolemia	MR Egger	13	6.15832	10.5839	0.572396	-14.5862	26.9029	472.636	4.62688e-07	4.82797e+11
octanoylcarnitine	exposure	Hypercholesterolemia	Weighted median	13	-0.150102	0.106969	0.160547	-0.359761	0.0595567	0.86062	0.697843	1.06137
octanoylcarnitine	exposure	Hypercholesterolemia	Inverse variance weighted	13	-25.3015	6.76751	0.000184995	-38.5658	-12.0372	1.02729e-11	1.78266e-17	5.91994e-06
octanoylcarnitine	exposure	Hypercholesterolemia	Simple mode	13	0.613788	0.687919	0.389806	-0.734533	1.96211	1.84742	0.47973	7.11431
octanoylcarnitine	exposure	Hypercholesterolemia	Weighted mode	13	-0.148571	0.12399	0.253952	-0.391592	0.0944502	0.861939	0.67598	1.09905
alpha-hydroxyisovalerate	exposure	Hypercholesterolemia	MR Egger	7	69.3554	4.43684	1.94721e-05	60.6592	78.0516	1.32025e+30	2.20773e+26	7.8953e+33
alpha-hydroxyisovalerate	exposure	Hypercholesterolemia	Weighted median	7	-0.53053	1.11051	0.632839	-2.70713	1.64607	0.588293	0.0667278	5.18657
alpha-hydroxyisovalerate	exposure	Hypercholesterolemia	Inverse variance weighted	7	20.0156	3.41517	4.60679e-09	13.3218	26.7093	4.92776e+08	610381	3.97831e+11
alpha-hydroxyisovalerate	exposure	Hypercholesterolemia	Simple mode	7	-6.28592	6.41808	0.365202	-18.8654	6.29352	0.00186233	6.41023e-09	541.055
alpha-hydroxyisovalerate	exposure	Hypercholesterolemia	Weighted mode	7	-0.545563	1.06094	0.625477	-2.625	1.53387	0.579515	0.07244	4.63608
N-acetylthreonine	exposure	Hypercholesterolemia	MR Egger	7	-0.418079	1.97444	0.840666	-4.28797	3.45182	0.65831	0.0137327	31.5577
N-acetylthreonine	exposure	Hypercholesterolemia	Weighted median	7	0.112066	0.461374	0.808086	-0.792227	1.01636	1.11859	0.452835	2.76311
N-acetylthreonine	exposure	Hypercholesterolemia	Inverse variance weighted	7	0.139799	0.588474	0.812221	-1.01361	1.29321	1.15004	0.362907	3.64446
N-acetylthreonine	exposure	Hypercholesterolemia	Simple mode	7	2.05726	1.42615	0.199252	-0.738006	4.85252	7.82447	0.478066	128.062
N-acetylthreonine	exposure	Hypercholesterolemia	Weighted mode	7	0.0332066	0.434007	0.9415	-0.817446	0.88386	1.03376	0.441558	2.42022
decanoylcarnitine	exposure	Hypercholesterolemia	MR Egger	14	-21.348	15.4523	0.192294	-51.6346	8.93854	5.35388e-10	3.76166e-23	7620.05
decanoylcarnitine	exposure	Hypercholesterolemia	Weighted median	14	-0.210157	0.15693	0.180514	-0.51774	0.0974264	0.810457	0.595866	1.10233
decanoylcarnitine	exposure	Hypercholesterolemia	Inverse variance weighted	14	-29.3406	5.42042	6.19902e-08	-39.9646	-18.7165	1.80949e-13	4.40147e-18	7.43901e-09
decanoylcarnitine	exposure	Hypercholesterolemia	Simple mode	14	-0.167653	0.278465	0.557488	-0.713445	0.378139	0.845647	0.489953	1.45957
decanoylcarnitine	exposure	Hypercholesterolemia	Weighted mode	14	-0.167653	0.148384	0.27895	-0.458485	0.123178	0.845647	0.63224	1.13109
1-palmitoylglycerophosphocholine	exposure	Hypercholesterolemia	MR Egger	16	640.6	236.644	0.017021	176.778	1104.42	1.6188e+278	5.93669e+76	Inf
1-palmitoylglycerophosphocholine	exposure	Hypercholesterolemia	Weighted median	16	-2.53357	2.42273	0.295677	-7.28212	2.21499	0.0793752	0.000687723	9.16128
1-palmitoylglycerophosphocholine	exposure	Hypercholesterolemia	Inverse variance weighted	16	41.1758	11.9307	0.00055797	17.7918	64.5599	7.62857e+17	5.33163e+07	1.09151e+28
1-palmitoylglycerophosphocholine	exposure	Hypercholesterolemia	Simple mode	16	-0.118832	4.27945	0.978213	-8.50655	8.26889	0.887957	0.00020214	3900.6
1-palmitoylglycerophosphocholine	exposure	Hypercholesterolemia	Weighted mode	16	-3.11389	1.49002	0.0540791	-6.03433	-0.193454	0.0444278	0.00239511	0.824108
1-heptadecanoylglycerophosphocholine	exposure	Hypercholesterolemia	MR Egger	6	-40.7479	53.8405	0.491285	-146.275	64.7795	2.01105e-18	2.97494e-64	1.35946e+28
1-heptadecanoylglycerophosphocholine	exposure	Hypercholesterolemia	Weighted median	6	0.577058	0.918725	0.529934	-1.22364	2.37776	1.78079	0.294157	10.7807
1-heptadecanoylglycerophosphocholine	exposure	Hypercholesterolemia	Inverse variance weighted	6	-7.84622	4.55064	0.0846714	-16.7655	1.07303	0.000391227	5.23415e-08	2.92424
1-heptadecanoylglycerophosphocholine	exposure	Hypercholesterolemia	Simple mode	6	-1.21776	7.83117	0.882509	-16.5669	14.1313	0.295894	6.38419e-08	1.3714e+06
1-heptadecanoylglycerophosphocholine	exposure	Hypercholesterolemia	Weighted mode	6	0.572302	0.737616	0.472904	-0.873425	2.01803	1.77234	0.417519	7.52348
1-oleoylglycerophosphocholine	exposure	Hypercholesterolemia	MR Egger	10	-0.0741877	0.910092	0.937034	-1.85797	1.70959	0.928497	0.155989	5.52671
1-oleoylglycerophosphocholine	exposure	Hypercholesterolemia	Weighted median	10	0.162099	0.618653	0.793307	-1.05046	1.37466	1.17598	0.349777	3.95373
1-oleoylglycerophosphocholine	exposure	Hypercholesterolemia	Inverse variance weighted	10	-0.56057	0.422349	0.18442	-1.38837	0.267234	0.570884	0.249481	1.30635
1-oleoylglycerophosphocholine	exposure	Hypercholesterolemia	Simple mode	10	-0.267656	0.741321	0.72639	-1.72065	1.18533	0.765171	0.178951	3.27178
1-oleoylglycerophosphocholine	exposure	Hypercholesterolemia	Weighted mode	10	-0.0402715	0.490212	0.936324	-1.00109	0.920543	0.960529	0.36748	2.51065
1-stearoylglycerophosphocholine	exposure	Hypercholesterolemia	MR Egger	7	77.6183	48.4433	0.170002	-17.3307	172.567	5.11922e+33	2.97436e-08	8.81076e+74
1-stearoylglycerophosphocholine	exposure	Hypercholesterolemia	Weighted median	7	-0.264515	0.498122	0.595402	-1.24083	0.711804	0.767578	0.289143	2.03766
1-stearoylglycerophosphocholine	exposure	Hypercholesterolemia	Inverse variance weighted	7	-39.3983	19.9868	0.0486986	-78.5724	-0.224264	7.75383e-18	7.52367e-35	0.799104
1-stearoylglycerophosphocholine	exposure	Hypercholesterolemia	Simple mode	7	-0.383432	1.67791	0.826833	-3.67214	2.90528	0.681519	0.025422	18.2703
1-stearoylglycerophosphocholine	exposure	Hypercholesterolemia	Weighted mode	7	-0.383432	0.423191	0.399831	-1.21289	0.446022	0.681519	0.297338	1.56209
5-dodecenoate	exposure	Hypercholesterolemia	MR Egger	7	-1.75905	4.85088	0.73171	-11.2668	7.74869	0.172209	1.27909e-05	2318.53
5-dodecenoate	exposure	Hypercholesterolemia	Weighted median	7	1.94671	0.678392	0.00410996	0.617063	3.27636	7.00561	1.85348	26.4792
5-dodecenoate	exposure	Hypercholesterolemia	Inverse variance weighted	7	2.973	3.49521	0.394996	-3.87761	9.8236	19.5504	0.0207003	18464.4
5-dodecenoate	exposure	Hypercholesterolemia	Simple mode	7	1.64245	2.04945	0.453456	-2.37449	5.65938	5.16779	0.0930623	286.97
5-dodecenoate	exposure	Hypercholesterolemia	Weighted mode	7	2.02266	0.490515	0.00619157	1.06125	2.98407	7.55841	2.88999	19.7681
stearidonate	exposure	Hypercholesterolemia	MR Egger	8	-87.0922	16.906	0.00211208	-120.228	-53.9563	1.50092e-38	6.10432e-53	3.69041e-24
stearidonate	exposure	Hypercholesterolemia	Weighted median	8	-2.55088	0.736002	0.000528542	-3.99344	-1.10831	0.078013	0.0184361	0.330115
stearidonate	exposure	Hypercholesterolemia	Inverse variance weighted	8	-15.5464	0.489213	1.29235e-221	-16.5052	-14.5875	1.77135e-07	6.79013e-08	4.62096e-07
stearidonate	exposure	Hypercholesterolemia	Simple mode	8	-0.792698	1.51968	0.618026	-3.77127	2.18588	0.452622	0.0230228	8.89843
stearidonate	exposure	Hypercholesterolemia	Weighted mode	8	-2.38467	0.567893	0.00403982	-3.49774	-1.2716	0.0921197	0.0302658	0.280383
10-heptadecenoate	exposure	Hypercholesterolemia	MR Egger	4	12.71	7.75441	0.242869	-2.48862	27.9086	331046	0.0830243	1.31999e+12
10-heptadecenoate	exposure	Hypercholesterolemia	Weighted median	4	0.800589	1.62429	0.622093	-2.38301	3.98419	2.22685	0.092272	53.7418
10-heptadecenoate	exposure	Hypercholesterolemia	Inverse variance weighted	4	0.544895	1.29189	0.673184	-1.9872	3.07699	1.72443	0.137078	21.6931
10-heptadecenoate	exposure	Hypercholesterolemia	Simple mode	4	2.25302	2.13291	0.368366	-1.92748	6.43351	9.5164	0.145515	622.356
10-heptadecenoate	exposure	Hypercholesterolemia	Weighted mode	4	-0.0500626	1.55374	0.97632	-3.09539	2.99526	0.95117	0.0452574	19.9906
10-nonadecenoate	exposure	Hypercholesterolemia	MR Egger	4	-3.28171	2.70365	0.348706	-8.58085	2.01744	0.0375641	0.000187665	7.51907
10-nonadecenoate	exposure	Hypercholesterolemia	Weighted median	4	-0.746924	0.744205	0.315545	-2.20556	0.711717	0.473822	0.110188	2.03749
10-nonadecenoate	exposure	Hypercholesterolemia	Inverse variance weighted	4	-0.752719	0.654645	0.250221	-2.03582	0.530385	0.471084	0.130573	1.69959
10-nonadecenoate	exposure	Hypercholesterolemia	Simple mode	4	2.26843	3.38697	0.550957	-4.37004	8.90689	9.66417	0.0126507	7382.68
10-nonadecenoate	exposure	Hypercholesterolemia	Weighted mode	4	-0.845204	0.715985	0.322883	-2.24853	0.558126	0.42947	0.105554	1.7474
epiandrosterone sulfate	exposure	Hypercholesterolemia	MR Egger	13	-1.26183	0.138882	1.91059e-06	-1.53404	-0.989618	0.283136	0.215663	0.371719
epiandrosterone sulfate	exposure	Hypercholesterolemia	Weighted median	13	-0.917532	0.0583977	1.25622e-55	-1.03199	-0.803072	0.399504	0.356297	0.447951
epiandrosterone sulfate	exposure	Hypercholesterolemia	Inverse variance weighted	13	-1.04199	0.0737661	2.64336e-45	-1.18657	-0.897405	0.352753	0.305267	0.407626
epiandrosterone sulfate	exposure	Hypercholesterolemia	Simple mode	13	-0.48149	0.462762	0.318632	-1.3885	0.425523	0.617862	0.249449	1.53039
epiandrosterone sulfate	exposure	Hypercholesterolemia	Weighted mode	13	-0.943285	0.0630179	3.98087e-09	-1.0668	-0.81977	0.389347	0.344108	0.440533
bilirubin (Z	exposure	Hypercholesterolemia	MR Egger	5	-2.26337	1.39318	0.202713	-4.99401	0.467268	0.103999	0.0067784	1.59563
bilirubin (Z	exposure	Hypercholesterolemia	Weighted median	5	-0.903751	0.445205	0.0423601	-1.77635	-0.0311486	0.405048	0.169254	0.969331
bilirubin (Z	exposure	Hypercholesterolemia	Inverse variance weighted	5	-0.758831	0.373809	0.042357	-1.4915	-0.0261648	0.468213	0.225035	0.974175
bilirubin (Z	exposure	Hypercholesterolemia	Simple mode	5	-1.0977	0.741028	0.212644	-2.55011	0.354718	0.333639	0.0780729	1.42578
bilirubin (Z	exposure	Hypercholesterolemia	Weighted mode	5	-0.936924	0.41045	0.0845367	-1.74141	-0.132442	0.391831	0.175274	0.875953
metoprolol acid metabolite	exposure	Hypercholesterolemia	MR Egger	18	-1.08644	0.568	0.0738522	-2.19972	0.0268432	0.337417	0.110835	1.02721
metoprolol acid metabolite	exposure	Hypercholesterolemia	Weighted median	18	-0.00983071	0.0420724	0.815247	-0.0922925	0.0726311	0.990217	0.911838	1.07533
metoprolol acid metabolite	exposure	Hypercholesterolemia	Inverse variance weighted	18	-0.257336	0.379623	0.497852	-1.0014	0.486724	0.773108	0.367366	1.62698
metoprolol acid metabolite	exposure	Hypercholesterolemia	Simple mode	18	-0.0360497	0.0809078	0.661533	-0.194629	0.12253	0.964592	0.82314	1.13035
metoprolol acid metabolite	exposure	Hypercholesterolemia	Weighted mode	18	0.00683712	0.0318109	0.832379	-0.0555123	0.0691865	1.00686	0.946	1.07164
1-arachidonoylglycerophosphoinositol	exposure	Hypercholesterolemia	MR Egger	8	0.173502	0.157299	0.31229	-0.134805	0.481808	1.18946	0.873886	1.619
1-arachidonoylglycerophosphoinositol	exposure	Hypercholesterolemia	Weighted median	8	0.078066	0.138115	0.571921	-0.192639	0.348771	1.08119	0.824779	1.41732
1-arachidonoylglycerophosphoinositol	exposure	Hypercholesterolemia	Inverse variance weighted	8	0.0576041	0.118646	0.627312	-0.174941	0.290149	1.0593	0.839506	1.33663
1-arachidonoylglycerophosphoinositol	exposure	Hypercholesterolemia	Simple mode	8	-0.303356	0.421937	0.495459	-1.13035	0.523641	0.738336	0.322919	1.68816
1-arachidonoylglycerophosphoinositol	exposure	Hypercholesterolemia	Weighted mode	8	0.0813704	0.129718	0.550375	-0.172876	0.335617	1.08477	0.841242	1.3988
asparagine	exposure	Hypercholesterolemia	MR Egger	28	-17.2055	3.67446	7.77189e-05	-24.4074	-10.0035	3.37101e-08	2.51189e-11	4.52397e-05
asparagine	exposure	Hypercholesterolemia	Weighted median	28	-0.515702	0.330122	0.118252	-1.16274	0.131338	0.597081	0.312628	1.14035
asparagine	exposure	Hypercholesterolemia	Inverse variance weighted	28	-28.969	1.85136	3.45744e-55	-32.5977	-25.3404	2.62364e-13	6.96621e-15	9.88123e-12
asparagine	exposure	Hypercholesterolemia	Simple mode	28	1.30429	1.0371	0.219291	-0.728415	3.337	3.68508	0.482674	28.1346
asparagine	exposure	Hypercholesterolemia	Weighted mode	28	-0.348776	0.285691	0.232711	-0.90873	0.211179	0.705551	0.403036	1.23513
3-(cystein-S-yl)acetaminophen	exposure	Hypercholesterolemia	MR Egger	41	-0.200328	0.133642	0.141929	-0.462266	0.0616112	0.818463	0.629855	1.06355
3-(cystein-S-yl)acetaminophen	exposure	Hypercholesterolemia	Weighted median	41	-0.0116762	0.0261426	0.655138	-0.0629158	0.0395633	0.988392	0.939023	1.04036
3-(cystein-S-yl)acetaminophen	exposure	Hypercholesterolemia	Inverse variance weighted	41	-0.23221	0.0389056	2.39387e-09	-0.308465	-0.155955	0.79278	0.734574	0.855598
3-(cystein-S-yl)acetaminophen	exposure	Hypercholesterolemia	Simple mode	41	0.0813112	0.0440561	0.0723574	-0.0050388	0.167661	1.08471	0.994974	1.18254
3-(cystein-S-yl)acetaminophen	exposure	Hypercholesterolemia	Weighted mode	41	-0.0165577	0.0236186	0.487333	-0.0628502	0.0297347	0.983579	0.939084	1.03018
1-methylxanthine	exposure	Hypercholesterolemia	MR Egger	12	-7.79401	0.419494	4.40444e-09	-8.61622	-6.9718	0.000412196	0.000181144	0.00093796
1-methylxanthine	exposure	Hypercholesterolemia	Weighted median	12	-0.608526	0.589915	0.302283	-1.76476	0.547707	0.544152	0.171228	1.72928
1-methylxanthine	exposure	Hypercholesterolemia	Inverse variance weighted	12	-5.00478	0.457558	7.58468e-28	-5.90159	-4.10796	0.00670583	0.00273509	0.0164412
1-methylxanthine	exposure	Hypercholesterolemia	Simple mode	12	0.0824145	1.04025	0.938276	-1.95648	2.12131	1.08591	0.141355	8.34208
1-methylxanthine	exposure	Hypercholesterolemia	Weighted mode	12	-0.496645	0.612525	0.434664	-1.69719	0.703904	0.608569	0.183197	2.02163
7-methylxanthine	exposure	Hypercholesterolemia	MR Egger	5	8.47894	17.62	0.663283	-26.0562	43.0141	4812.36	4.83e-12	4.79478e+18
7-methylxanthine	exposure	Hypercholesterolemia	Weighted median	5	-0.910876	0.760357	0.230933	-2.40118	0.579422	0.402172	0.0906114	1.78501
7-methylxanthine	exposure	Hypercholesterolemia	Inverse variance weighted	5	-2.00113	2.17746	0.358085	-6.26895	2.26669	0.135183	0.00189422	9.64742
7-methylxanthine	exposure	Hypercholesterolemia	Simple mode	5	-1.0656	0.77873	0.243017	-2.59191	0.460716	0.344523	0.0748772	1.58521
7-methylxanthine	exposure	Hypercholesterolemia	Weighted mode	5	-0.889436	0.637417	0.235384	-2.13877	0.359901	0.410887	0.117799	1.43319
1-methylurate	exposure	Hypercholesterolemia	MR Egger	10	7.61068	1.26674	0.000320489	5.12787	10.0935	2019.65	168.658	24184.8
1-methylurate	exposure	Hypercholesterolemia	Weighted median	10	0.431184	0.27735	0.120027	-0.112421	0.97479	1.53908	0.893668	2.65061
1-methylurate	exposure	Hypercholesterolemia	Inverse variance weighted	10	0.684353	1.06154	0.519135	-1.39626	2.76497	1.98249	0.24752	15.8786
1-methylurate	exposure	Hypercholesterolemia	Simple mode	10	0.190409	0.422856	0.66315	-0.638388	1.01921	1.20974	0.528143	2.77099
1-methylurate	exposure	Hypercholesterolemia	Weighted mode	10	0.375091	0.273613	0.203624	-0.16119	0.911371	1.45512	0.85113	2.48773
isovalerylcarnitine	exposure	Hypercholesterolemia	MR Egger	15	-3.57953	4.0471	0.392508	-11.5118	4.35278	0.0278887	1.00108e-05	77.6942
isovalerylcarnitine	exposure	Hypercholesterolemia	Weighted median	15	-0.415492	0.478752	0.385469	-1.35385	0.522863	0.660016	0.258245	1.68685
isovalerylcarnitine	exposure	Hypercholesterolemia	Inverse variance weighted	15	2.79621	0.626009	7.94263e-06	1.56923	4.02319	16.3825	4.80296	55.879
isovalerylcarnitine	exposure	Hypercholesterolemia	Simple mode	15	-0.0806757	0.794889	0.920598	-1.63866	1.47731	0.922493	0.19424	4.38113
isovalerylcarnitine	exposure	Hypercholesterolemia	Weighted mode	15	-0.0806757	0.37215	0.831505	-0.81009	0.648738	0.922493	0.444818	1.91313
1-stearoylglycerophosphoethanolamine	exposure	Hypercholesterolemia	MR Egger	9	2.116	2.17185	0.362374	-2.14083	6.37283	8.29785	0.117557	585.711
1-stearoylglycerophosphoethanolamine	exposure	Hypercholesterolemia	Weighted median	9	0.607301	0.187692	0.00121373	0.239426	0.975177	1.83547	1.27052	2.65164
1-stearoylglycerophosphoethanolamine	exposure	Hypercholesterolemia	Inverse variance weighted	9	-0.856971	1.09731	0.434817	-3.0077	1.29376	0.424446	0.0494052	3.64646
1-stearoylglycerophosphoethanolamine	exposure	Hypercholesterolemia	Simple mode	9	0.329257	0.481146	0.513106	-0.61379	1.2723	1.38994	0.541296	3.56907
1-stearoylglycerophosphoethanolamine	exposure	Hypercholesterolemia	Weighted mode	9	0.606555	0.160998	0.00548536	0.291	0.922111	1.8341	1.33776	2.51459
1-linoleoylglycerophosphocholine	exposure	Hypercholesterolemia	MR Egger	8	3.88635	3.99245	0.367935	-3.93885	11.7116	48.7327	0.0194706	121972
1-linoleoylglycerophosphocholine	exposure	Hypercholesterolemia	Weighted median	8	0.149335	0.392928	0.703903	-0.620803	0.919473	1.16106	0.537512	2.50797
1-linoleoylglycerophosphocholine	exposure	Hypercholesterolemia	Inverse variance weighted	8	-0.189871	0.941012	0.840094	-2.03425	1.65451	0.827065	0.130778	5.23053
1-linoleoylglycerophosphocholine	exposure	Hypercholesterolemia	Simple mode	8	-0.75591	0.949579	0.452151	-2.61708	1.10526	0.469583	0.0730154	3.02002
1-linoleoylglycerophosphocholine	exposure	Hypercholesterolemia	Weighted mode	8	0.140532	0.351905	0.701541	-0.549202	0.830267	1.15089	0.57741	2.29393
bradykinin	exposure	Hypercholesterolemia	MR Egger	14	-6.42767	7.63878	0.416548	-21.3997	8.54434	0.00161621	5.08435e-10	5137.6
bradykinin	exposure	Hypercholesterolemia	Weighted median	14	0.315207	0.163925	0.0544965	-0.00608667	0.636501	1.37054	0.993932	1.88986
bradykinin	exposure	Hypercholesterolemia	Inverse variance weighted	14	7.39617	3.56808	0.0381842	0.402734	14.3896	1629.74	1.49591	1.77554e+06
bradykinin	exposure	Hypercholesterolemia	Simple mode	14	0.309176	0.204215	0.153961	-0.0910852	0.709438	1.3623	0.91294	2.03285
bradykinin	exposure	Hypercholesterolemia	Weighted mode	14	0.228907	0.137764	0.120507	-0.0411111	0.498925	1.25723	0.959722	1.64695
gamma-glutamylisoleucine	exposure	Hypercholesterolemia	MR Egger	12	0.00127993	2.26867	0.999561	-4.44531	4.44787	1.00128	0.0117335	85.4447
gamma-glutamylisoleucine	exposure	Hypercholesterolemia	Weighted median	12	-0.201321	0.340134	0.553925	-0.867983	0.46534	0.81765	0.419797	1.59256
gamma-glutamylisoleucine	exposure	Hypercholesterolemia	Inverse variance weighted	12	-0.268517	0.861545	0.755292	-1.95715	1.42011	0.764513	0.141261	4.13758
gamma-glutamylisoleucine	exposure	Hypercholesterolemia	Simple mode	12	0.344286	6.06382	0.955741	-11.5408	12.2294	1.41098	9.72518e-06	204713
gamma-glutamylisoleucine	exposure	Hypercholesterolemia	Weighted mode	12	-0.1666	0.342096	0.635819	-0.837109	0.503909	0.846538	0.43296	1.65518
7-methylguanine	exposure	Hypercholesterolemia	MR Egger	4	-0.126433	1.06591	0.91642	-2.21562	1.96275	0.881233	0.109086	7.11889
7-methylguanine	exposure	Hypercholesterolemia	Weighted median	4	0.643556	0.661395	0.330539	-0.652777	1.93989	1.90324	0.520598	6.95798
7-methylguanine	exposure	Hypercholesterolemia	Inverse variance weighted	4	0.689242	0.577639	0.232789	-0.442929	1.82141	1.99221	0.642152	6.18059
7-methylguanine	exposure	Hypercholesterolemia	Simple mode	4	0.395939	0.899838	0.689701	-1.36774	2.15962	1.48578	0.254681	8.66786
7-methylguanine	exposure	Hypercholesterolemia	Weighted mode	4	0.484408	0.615506	0.488724	-0.721984	1.6908	1.62321	0.485788	5.42381
phenylacetylglutamine	exposure	Hypercholesterolemia	MR Egger	9	-7.67574	6.27271	0.260663	-19.9703	4.61878	0.000463947	2.12338e-09	101.37
phenylacetylglutamine	exposure	Hypercholesterolemia	Weighted median	9	0.148049	0.302716	0.624793	-0.445275	0.741373	1.15957	0.640648	2.09882
phenylacetylglutamine	exposure	Hypercholesterolemia	Inverse variance weighted	9	10.7459	2.11807	3.90689e-07	6.59448	14.8973	46438.8	731.046	2.94996e+06
phenylacetylglutamine	exposure	Hypercholesterolemia	Simple mode	9	0.500189	0.313283	0.149021	-0.113846	1.11423	1.64903	0.892395	3.04721
phenylacetylglutamine	exposure	Hypercholesterolemia	Weighted mode	9	0.0659657	0.25171	0.799889	-0.427386	0.559317	1.06819	0.652212	1.74948
pro-hydroxy-pro	exposure	Hypercholesterolemia	MR Egger	8	-1.3939	0.757027	0.115173	-2.87767	0.0898728	0.248106	0.0562655	1.09404
pro-hydroxy-pro	exposure	Hypercholesterolemia	Weighted median	8	-0.0155775	0.149377	0.916945	-0.308356	0.277201	0.984543	0.734654	1.31943
pro-hydroxy-pro	exposure	Hypercholesterolemia	Inverse variance weighted	8	0.0157452	0.321709	0.960965	-0.614804	0.646294	1.01587	0.540747	1.90846
pro-hydroxy-pro	exposure	Hypercholesterolemia	Simple mode	8	0.836426	2.59924	0.757004	-4.25809	5.93094	2.3081	0.0141493	376.508
pro-hydroxy-pro	exposure	Hypercholesterolemia	Weighted mode	8	-0.0195767	0.15185	0.901046	-0.317202	0.278048	0.980614	0.728184	1.32055
N2	exposure	Hypercholesterolemia	MR Egger	36	-26.2198	14.414	0.0777198	-54.4712	2.03158	4.10095e-12	2.20529e-24	7.62611
N2	exposure	Hypercholesterolemia	Weighted median	36	2.34458	0.873245	0.00725496	0.633023	4.05614	10.4289	1.8833	57.7512
N2	exposure	Hypercholesterolemia	Inverse variance weighted	36	-9.83807	4.72843	0.0374684	-19.1058	-0.570358	5.33801e-05	5.04036e-09	0.565323
N2	exposure	Hypercholesterolemia	Simple mode	36	1.51932	1.15551	0.197111	-0.74548	3.78412	4.56913	0.474506	43.9971
N2	exposure	Hypercholesterolemia	Weighted mode	36	2.0593	0.679918	0.00459134	0.726661	3.39194	7.84048	2.06816	29.7235
oleoylcarnitine	exposure	Hypercholesterolemia	MR Egger	5	3.52887	0.127608	0.00010379	3.27876	3.77898	34.0853	26.5427	43.7713
oleoylcarnitine	exposure	Hypercholesterolemia	Weighted median	5	0.050452	0.941951	0.957285	-1.79577	1.89668	1.05175	0.165999	6.66371
oleoylcarnitine	exposure	Hypercholesterolemia	Inverse variance weighted	5	2.70367	0.0958301	4.03014e-175	2.51584	2.8915	14.9345	12.3771	18.0203
oleoylcarnitine	exposure	Hypercholesterolemia	Simple mode	5	-2.62467	3.14768	0.451268	-8.79413	3.54478	0.0724634	0.000151621	34.6321
oleoylcarnitine	exposure	Hypercholesterolemia	Weighted mode	5	2.61413	0.54077	0.00843625	1.55422	3.67403	13.6553	4.73138	39.4106
1-arachidonoylglycerophosphoethanolamine	exposure	Hypercholesterolemia	MR Egger	15	-36.0228	11.9187	0.00980775	-59.3835	-12.6621	2.26732e-16	1.62216e-26	3.16908e-06
1-arachidonoylglycerophosphoethanolamine	exposure	Hypercholesterolemia	Weighted median	15	0.0865063	0.684384	0.899415	-1.25489	1.4279	1.09036	0.285108	4.16993
1-arachidonoylglycerophosphoethanolamine	exposure	Hypercholesterolemia	Inverse variance weighted	15	8.17552	4.39922	0.0631121	-0.446955	16.798	3552.88	0.639573	1.97366e+07
1-arachidonoylglycerophosphoethanolamine	exposure	Hypercholesterolemia	Simple mode	15	1.60839	1.26631	0.224741	-0.873586	4.09036	4.99475	0.417452	59.7613
1-arachidonoylglycerophosphoethanolamine	exposure	Hypercholesterolemia	Weighted mode	15	0.229124	0.574167	0.695874	-0.896244	1.35449	1.2575	0.4081	3.87479
2-palmitoylglycerophosphocholine	exposure	Hypercholesterolemia	MR Egger	11	422.1	305.336	0.200182	-176.358	1020.56	2.06885e+183	2.56362e-77	Inf
2-palmitoylglycerophosphocholine	exposure	Hypercholesterolemia	Weighted median	11	-0.992012	2.02284	0.623847	-4.95678	2.97275	0.37083	0.00703557	19.5456
2-palmitoylglycerophosphocholine	exposure	Hypercholesterolemia	Inverse variance weighted	11	-47.7748	23.2394	0.039805	-93.3241	-2.22557	1.7851e-21	2.95038e-41	0.108006
2-palmitoylglycerophosphocholine	exposure	Hypercholesterolemia	Simple mode	11	-2.73645	4.11488	0.521083	-10.8016	5.32872	0.0648	2.03666e-05	206.173
2-palmitoylglycerophosphocholine	exposure	Hypercholesterolemia	Weighted mode	11	-1.14409	1.78103	0.535079	-4.63491	2.34673	0.318514	0.00970696	10.4514
2-oleoylglycerophosphocholine	exposure	Hypercholesterolemia	MR Egger	14	2.2455	2.47446	0.38202	-2.60445	7.09545	9.44517	0.0739441	1206.47
2-oleoylglycerophosphocholine	exposure	Hypercholesterolemia	Weighted median	14	0.139043	0.33828	0.681052	-0.523987	0.802072	1.14917	0.592155	2.23016
2-oleoylglycerophosphocholine	exposure	Hypercholesterolemia	Inverse variance weighted	14	-1.58374	1.47853	0.284098	-4.48165	1.31418	0.205207	0.0113148	3.72169
2-oleoylglycerophosphocholine	exposure	Hypercholesterolemia	Simple mode	14	-1.42605	0.913432	0.142483	-3.21637	0.36428	0.240257	0.0401002	1.43948
2-oleoylglycerophosphocholine	exposure	Hypercholesterolemia	Weighted mode	14	0.0965433	0.321036	0.768381	-0.532688	0.725774	1.10136	0.587025	2.06633
2-stearoylglycerophosphocholine	exposure	Hypercholesterolemia	MR Egger	7	-30.5497	15.323	0.102761	-60.5827	-0.516645	5.40074e-14	4.88971e-27	0.596519
2-stearoylglycerophosphocholine	exposure	Hypercholesterolemia	Weighted median	7	-1.24942	0.656299	0.0569444	-2.53577	0.036925	0.28667	0.0792008	1.03762
2-stearoylglycerophosphocholine	exposure	Hypercholesterolemia	Inverse variance weighted	7	-5.31149	3.33106	0.110816	-11.8404	1.21738	0.00493455	7.20768e-06	3.37831
2-stearoylglycerophosphocholine	exposure	Hypercholesterolemia	Simple mode	7	-1.26151	1.09572	0.29341	-3.40911	0.886096	0.283227	0.0330706	2.42564
2-stearoylglycerophosphocholine	exposure	Hypercholesterolemia	Weighted mode	7	-1.33242	0.567712	0.0572923	-2.44514	-0.219709	0.263837	0.086714	0.802753
2-linoleoylglycerophosphocholine	exposure	Hypercholesterolemia	MR Egger	12	30.5082	5.91969	0.000429143	18.9056	42.1108	1.77643e+13	1.62408e+08	1.94307e+18
2-linoleoylglycerophosphocholine	exposure	Hypercholesterolemia	Weighted median	12	1.57976	0.898375	0.0786694	-0.181059	3.34057	4.85377	0.834386	28.2353
2-linoleoylglycerophosphocholine	exposure	Hypercholesterolemia	Inverse variance weighted	12	-3.66093	2.70884	0.176543	-8.97026	1.64839	0.0257085	0.000127135	5.1986
2-linoleoylglycerophosphocholine	exposure	Hypercholesterolemia	Simple mode	12	0.220838	1.18653	0.855738	-2.10476	2.54644	1.24712	0.121875	12.7616
2-linoleoylglycerophosphocholine	exposure	Hypercholesterolemia	Weighted mode	12	1.78748	0.842297	0.0573553	0.136582	3.43839	5.97441	1.14635	31.1367
1-palmitoylglycerophosphoinositol	exposure	Hypercholesterolemia	MR Egger	6	0.344178	0.456503	0.492834	-0.550568	1.23892	1.41083	0.576622	3.4519
1-palmitoylglycerophosphoinositol	exposure	Hypercholesterolemia	Weighted median	6	0.263653	0.0982644	0.00729444	0.0710545	0.456251	1.30168	1.07364	1.57815
1-palmitoylglycerophosphoinositol	exposure	Hypercholesterolemia	Inverse variance weighted	6	0.252273	0.151358	0.0955686	-0.0443892	0.548935	1.28695	0.956582	1.73141
1-palmitoylglycerophosphoinositol	exposure	Hypercholesterolemia	Simple mode	6	-1.15455	1.50003	0.476257	-4.0946	1.78551	0.3152	0.0166624	5.96259
1-palmitoylglycerophosphoinositol	exposure	Hypercholesterolemia	Weighted mode	6	0.274453	0.0880512	0.0263422	0.101873	0.447034	1.31581	1.10724	1.56367
catechol sulfate	exposure	Hypercholesterolemia	MR Egger	9	-1.48218	1.85876	0.451414	-5.12536	2.161	0.227142	0.00594411	8.67977
catechol sulfate	exposure	Hypercholesterolemia	Weighted median	9	-0.0366955	0.0807433	0.649489	-0.194952	0.121561	0.96397	0.822874	1.12926
catechol sulfate	exposure	Hypercholesterolemia	Inverse variance weighted	9	0.486919	1.48723	0.743366	-2.42806	3.4019	1.62729	0.0882079	30.021
catechol sulfate	exposure	Hypercholesterolemia	Simple mode	9	-0.85392	2.79563	0.767821	-6.33336	4.62552	0.425743	0.00177606	102.055
catechol sulfate	exposure	Hypercholesterolemia	Weighted mode	9	-0.0816346	0.117773	0.507835	-0.31247	0.149201	0.921609	0.731638	1.16091
hydroquinone sulfate	exposure	Hypercholesterolemia	MR Egger	11	0.437112	0.563005	0.457436	-0.666379	1.5406	1.54823	0.513565	4.6674
hydroquinone sulfate	exposure	Hypercholesterolemia	Weighted median	11	0.0150602	0.114168	0.895054	-0.208709	0.238829	1.01517	0.811631	1.26976
hydroquinone sulfate	exposure	Hypercholesterolemia	Inverse variance weighted	11	-0.444774	0.211901	0.0358193	-0.860099	-0.0294485	0.640969	0.42312	0.970981
hydroquinone sulfate	exposure	Hypercholesterolemia	Simple mode	11	0.093423	0.18368	0.622051	-0.266589	0.453435	1.09793	0.765988	1.57371
hydroquinone sulfate	exposure	Hypercholesterolemia	Weighted mode	11	0.0877324	0.0894206	0.349674	-0.087532	0.262997	1.0917	0.91619	1.30082
2-methylbutyroylcarnitine	exposure	Hypercholesterolemia	MR Egger	13	3.60705	3.22599	0.287339	-2.71588	9.92999	36.8573	0.0661464	20537.1
2-methylbutyroylcarnitine	exposure	Hypercholesterolemia	Weighted median	13	-1.29936	0.401071	0.00119649	-2.08546	-0.513257	0.272707	0.12425	0.598543
2-methylbutyroylcarnitine	exposure	Hypercholesterolemia	Inverse variance weighted	13	-1.23155	0.477418	0.00989131	-2.16729	-0.295811	0.29184	0.114488	0.743928
2-methylbutyroylcarnitine	exposure	Hypercholesterolemia	Simple mode	13	-0.126655	0.79301	0.875763	-1.68095	1.42764	0.881037	0.186196	4.16887
2-methylbutyroylcarnitine	exposure	Hypercholesterolemia	Weighted mode	13	-0.808916	0.265865	0.0102248	-1.33001	-0.28782	0.445341	0.264474	0.749897
hydroxyisovaleroyl carnitine	exposure	Hypercholesterolemia	MR Egger	5	-0.219916	1.88045	0.914291	-3.90561	3.46577	0.802586	0.0201287	32.0012
hydroxyisovaleroyl carnitine	exposure	Hypercholesterolemia	Weighted median	5	0.268846	0.46353	0.561916	-0.639672	1.17736	1.30845	0.527465	3.24581
hydroxyisovaleroyl carnitine	exposure	Hypercholesterolemia	Inverse variance weighted	5	0.208884	0.437757	0.633241	-0.649119	1.06689	1.2323	0.522506	2.90632
hydroxyisovaleroyl carnitine	exposure	Hypercholesterolemia	Simple mode	5	-0.253798	0.796329	0.765894	-1.8146	1.30701	0.775848	0.162903	3.69509
hydroxyisovaleroyl carnitine	exposure	Hypercholesterolemia	Weighted mode	5	0.515041	0.518905	0.377109	-0.502012	1.53209	1.67371	0.605312	4.62786
glutaroyl carnitine	exposure	Hypercholesterolemia	MR Egger	14	25.0124	18.3852	0.19869	-11.0225	61.0473	7.29027e+10	1.63293e-05	3.25477e+26
glutaroyl carnitine	exposure	Hypercholesterolemia	Weighted median	14	0.106174	0.661808	0.872542	-1.19097	1.40332	1.11202	0.303926	4.06868
glutaroyl carnitine	exposure	Hypercholesterolemia	Inverse variance weighted	14	29.5315	5.13	8.58167e-09	19.4766	39.5863	6.68879e+12	2.87476e+08	1.5563e+17
glutaroyl carnitine	exposure	Hypercholesterolemia	Simple mode	14	0.227406	0.85284	0.793925	-1.44416	1.89897	1.25534	0.235944	6.67902
glutaroyl carnitine	exposure	Hypercholesterolemia	Weighted mode	14	0.00853197	0.563029	0.98814	-1.09501	1.11207	1.00857	0.334538	3.04064
2-tetradecenoyl carnitine	exposure	Hypercholesterolemia	MR Egger	9	0.501073	0.353777	0.199598	-0.19233	1.19448	1.65049	0.825035	3.30183
2-tetradecenoyl carnitine	exposure	Hypercholesterolemia	Weighted median	9	0.187038	0.177182	0.29114	-0.160239	0.534316	1.20567	0.85194	1.70628
2-tetradecenoyl carnitine	exposure	Hypercholesterolemia	Inverse variance weighted	9	0.134631	0.203996	0.509273	-0.265201	0.534463	1.14411	0.767052	1.70653
2-tetradecenoyl carnitine	exposure	Hypercholesterolemia	Simple mode	9	0.351887	0.413968	0.420016	-0.459489	1.16326	1.42175	0.631606	3.20036
2-tetradecenoyl carnitine	exposure	Hypercholesterolemia	Weighted mode	9	0.180759	0.154814	0.276592	-0.122676	0.484194	1.19813	0.88455	1.62287
4-hydroxyhippurate	exposure	Hypercholesterolemia	MR Egger	4	-1.19013	15.0305	0.944098	-30.6499	28.2697	0.304183	4.88556e-14	1.8939e+12
4-hydroxyhippurate	exposure	Hypercholesterolemia	Weighted median	4	0.182066	0.360755	0.613784	-0.525014	0.889146	1.19969	0.591547	2.43305
4-hydroxyhippurate	exposure	Hypercholesterolemia	Inverse variance weighted	4	0.176541	0.321346	0.582744	-0.453297	0.806379	1.19308	0.635529	2.23978
4-hydroxyhippurate	exposure	Hypercholesterolemia	Simple mode	4	0.216522	0.522466	0.706415	-0.807512	1.24056	1.24175	0.445966	3.45753
4-hydroxyhippurate	exposure	Hypercholesterolemia	Weighted mode	4	0.184862	0.341506	0.625904	-0.484489	0.854213	1.20305	0.616012	2.34952
1-palmitoylglycerophosphoethanolamine	exposure	Hypercholesterolemia	MR Egger	15	-28.7115	6.78989	0.000985693	-42.0197	-15.4034	3.39417e-13	5.63723e-19	2.04363e-07
1-palmitoylglycerophosphoethanolamine	exposure	Hypercholesterolemia	Weighted median	15	0.0552798	0.666838	0.933932	-1.25172	1.36228	1.05684	0.286012	3.90509
1-palmitoylglycerophosphoethanolamine	exposure	Hypercholesterolemia	Inverse variance weighted	15	-11.1423	5.95821	0.0614722	-22.8204	0.535739	1.44857e-05	1.22803e-10	1.70871
1-palmitoylglycerophosphoethanolamine	exposure	Hypercholesterolemia	Simple mode	15	0.761162	3.01004	0.804041	-5.13852	6.66085	2.14076	0.00586634	781.213
1-palmitoylglycerophosphoethanolamine	exposure	Hypercholesterolemia	Weighted mode	15	0.0615049	0.590294	0.918494	-1.09547	1.21848	1.06344	0.334382	3.38205
3-(3-hydroxyphenyl)propionate	exposure	Hypercholesterolemia	MR Egger	4	1.71218	1.29181	0.316174	-0.819777	4.24413	5.54101	0.44053	69.6953
3-(3-hydroxyphenyl)propionate	exposure	Hypercholesterolemia	Weighted median	4	-0.521136	0.290186	0.072516	-1.0899	0.0476298	0.593846	0.33625	1.04878
3-(3-hydroxyphenyl)propionate	exposure	Hypercholesterolemia	Inverse variance weighted	4	-0.425755	0.229059	0.0630686	-0.874711	0.0232021	0.653277	0.416982	1.02347
3-(3-hydroxyphenyl)propionate	exposure	Hypercholesterolemia	Simple mode	4	-0.306484	0.607937	0.64886	-1.49804	0.885073	0.73603	0.223568	2.42316
3-(3-hydroxyphenyl)propionate	exposure	Hypercholesterolemia	Weighted mode	4	-0.613677	0.283096	0.118709	-1.16855	-0.0588085	0.541356	0.310818	0.942887
tetradecanedioate	exposure	Hypercholesterolemia	MR Egger	11	-0.219037	0.109927	0.0774748	-0.434493	-0.00358056	0.803292	0.647593	0.996426
tetradecanedioate	exposure	Hypercholesterolemia	Weighted median	11	0.0459967	0.109629	0.674802	-0.168877	0.26087	1.04707	0.844613	1.29806
tetradecanedioate	exposure	Hypercholesterolemia	Inverse variance weighted	11	0.272682	0.075004	0.000277367	0.125674	0.41969	1.31348	1.13391	1.52149
tetradecanedioate	exposure	Hypercholesterolemia	Simple mode	11	-0.193709	0.172793	0.288466	-0.532383	0.144964	0.823897	0.587204	1.156
tetradecanedioate	exposure	Hypercholesterolemia	Weighted mode	11	-0.107319	0.0806426	0.212803	-0.265378	0.0507408	0.898239	0.766916	1.05205
2-hydroxypalmitate	exposure	Hypercholesterolemia	MR Egger	21	-17.1005	166.532	0.919288	-343.503	309.302	3.74407e-08	6.58549e-150	2.12863e+134
2-hydroxypalmitate	exposure	Hypercholesterolemia	Weighted median	21	0.230612	1.11702	0.836438	-1.95875	2.41998	1.25937	0.141034	11.2456
2-hydroxypalmitate	exposure	Hypercholesterolemia	Inverse variance weighted	21	65.8526	10.4205	2.62336e-10	45.4285	86.2767	3.97564e+28	5.36206e+19	2.9477e+37
2-hydroxypalmitate	exposure	Hypercholesterolemia	Simple mode	21	-0.956781	2.32905	0.685585	-5.52171	3.60815	0.384127	0.00399899	36.8978
2-hydroxypalmitate	exposure	Hypercholesterolemia	Weighted mode	21	-0.274738	0.922219	0.768845	-2.08229	1.53281	0.759771	0.124645	4.63117
hexadecanedioate	exposure	Hypercholesterolemia	MR Egger	13	-6.46436	2.19792	0.0134207	-10.7723	-2.15643	0.00155799	2.09727e-05	0.115737
hexadecanedioate	exposure	Hypercholesterolemia	Weighted median	13	-0.124758	0.186845	0.504318	-0.490974	0.241458	0.88271	0.61203	1.2731
hexadecanedioate	exposure	Hypercholesterolemia	Inverse variance weighted	13	2.23461	2.10766	0.289039	-1.89641	6.36562	9.3428	0.150107	581.504
hexadecanedioate	exposure	Hypercholesterolemia	Simple mode	13	0.276818	0.527541	0.609327	-0.757164	1.3108	1.31893	0.468995	3.70914
hexadecanedioate	exposure	Hypercholesterolemia	Weighted mode	13	-0.1339	0.18597	0.485311	-0.498402	0.230603	0.874678	0.607501	1.25936
dihomo-linolenate	exposure	Hypercholesterolemia	MR Egger	11	0.074396	2.38018	0.975747	-4.59075	4.73954	1.07723	0.0101452	114.382
dihomo-linolenate	exposure	Hypercholesterolemia	Weighted median	11	-0.581266	0.450054	0.196515	-1.46337	0.300841	0.55919	0.231454	1.35099
dihomo-linolenate	exposure	Hypercholesterolemia	Inverse variance weighted	11	-0.427663	0.49556	0.388143	-1.39896	0.543634	0.652031	0.246853	1.72225
dihomo-linolenate	exposure	Hypercholesterolemia	Simple mode	11	-0.549263	1.71785	0.755746	-3.91624	2.81772	0.577375	0.0199158	16.7386
dihomo-linolenate	exposure	Hypercholesterolemia	Weighted mode	11	-0.429421	0.397529	0.305406	-1.20858	0.349736	0.650886	0.298622	1.41869
threitol	exposure	Hypercholesterolemia	MR Egger	7	-2.32151	2.02192	0.302845	-6.28447	1.64145	0.0981251	0.00186505	5.16262
threitol	exposure	Hypercholesterolemia	Weighted median	7	0.052776	0.669324	0.937152	-1.2591	1.36465	1.05419	0.283909	3.91436
threitol	exposure	Hypercholesterolemia	Inverse variance weighted	7	0.109483	0.369189	0.766809	-0.614127	0.833094	1.1157	0.541113	2.30043
threitol	exposure	Hypercholesterolemia	Simple mode	7	1.21931	3.10682	0.70828	-4.87007	7.30868	3.38485	0.00767286	1493.21
threitol	exposure	Hypercholesterolemia	Weighted mode	7	0.0527532	0.388324	0.896385	-0.708363	0.813869	1.05417	0.49245	2.25662
thymol sulfate	exposure	Hypercholesterolemia	MR Egger	4	-5.02603	2.28972	0.159365	-9.51389	-0.538174	0.00656482	7.38195e-05	0.583813
thymol sulfate	exposure	Hypercholesterolemia	Weighted median	4	-0.0492006	0.170332	0.772695	-0.383051	0.28465	0.95199	0.681778	1.3293
thymol sulfate	exposure	Hypercholesterolemia	Inverse variance weighted	4	3.75662	0.429287	2.11771e-18	2.91522	4.59803	42.8037	18.4529	99.2883
thymol sulfate	exposure	Hypercholesterolemia	Simple mode	4	-0.17019	0.194583	0.446146	-0.551572	0.211191	0.843504	0.576043	1.23515
thymol sulfate	exposure	Hypercholesterolemia	Weighted mode	4	-0.0669605	0.139619	0.664309	-0.340614	0.206693	0.935232	0.711333	1.22961
4-acetaminophen sulfate	exposure	Hypercholesterolemia	MR Egger	15	-2.73163	0.661269	0.00118272	-4.02772	-1.43554	0.0651129	0.0178149	0.237986
4-acetaminophen sulfate	exposure	Hypercholesterolemia	Weighted median	15	0.00696697	0.0357169	0.845345	-0.0630381	0.076972	1.00699	0.938908	1.08001
4-acetaminophen sulfate	exposure	Hypercholesterolemia	Inverse variance weighted	15	0.364338	0.11021	0.000946859	0.148327	0.580348	1.43956	1.15989	1.78666
4-acetaminophen sulfate	exposure	Hypercholesterolemia	Simple mode	15	-0.0141284	0.152002	0.927262	-0.312053	0.283796	0.985971	0.731943	1.32816
4-acetaminophen sulfate	exposure	Hypercholesterolemia	Weighted mode	15	-0.00621208	0.0322304	0.849931	-0.0693838	0.0569596	0.993807	0.932969	1.05861
4-vinylphenol sulfate	exposure	Hypercholesterolemia	MR Egger	7	11.271	12.216	0.398531	-12.6724	35.2144	78509.9	3.13649e-06	1965191200551310
4-vinylphenol sulfate	exposure	Hypercholesterolemia	Weighted median	7	0.222084	0.120137	0.0645161	-0.0133837	0.457552	1.24868	0.986706	1.5802
4-vinylphenol sulfate	exposure	Hypercholesterolemia	Inverse variance weighted	7	-11.3732	7.26868	0.117656	-25.6198	2.87339	1.14993e-05	7.47208e-12	17.697
4-vinylphenol sulfate	exposure	Hypercholesterolemia	Simple mode	7	0.41834	0.609799	0.518311	-0.776866	1.61355	1.51944	0.459845	5.02059
4-vinylphenol sulfate	exposure	Hypercholesterolemia	Weighted mode	7	0.185299	0.12201	0.179636	-0.0538409	0.424439	1.20358	0.947583	1.52873
p-cresol sulfate	exposure	Hypercholesterolemia	MR Egger	8	-0.175674	0.336288	0.620115	-0.834798	0.48345	0.838891	0.433962	1.62166
p-cresol sulfate	exposure	Hypercholesterolemia	Weighted median	8	-0.0647369	0.0969762	0.504418	-0.25481	0.125336	0.937314	0.775064	1.13353
p-cresol sulfate	exposure	Hypercholesterolemia	Inverse variance weighted	8	-0.233486	0.205793	0.256557	-0.63684	0.169868	0.791769	0.528961	1.18515
p-cresol sulfate	exposure	Hypercholesterolemia	Simple mode	8	-0.286339	0.280396	0.341152	-0.835915	0.263237	0.751008	0.433477	1.30114
p-cresol sulfate	exposure	Hypercholesterolemia	Weighted mode	8	-0.0306716	0.0968535	0.760721	-0.220504	0.159161	0.969794	0.802114	1.17253
gamma-glutamylglutamate	exposure	Hypercholesterolemia	MR Egger	8	0.42734	1.67162	0.806764	-2.84904	3.70372	1.53317	0.0578998	40.5981
gamma-glutamylglutamate	exposure	Hypercholesterolemia	Weighted median	8	-0.647821	0.673549	0.336149	-1.96798	0.672336	0.523184	0.139739	1.95881
gamma-glutamylglutamate	exposure	Hypercholesterolemia	Inverse variance weighted	8	-0.725097	0.547239	0.185168	-1.79768	0.347491	0.484278	0.165682	1.41551
gamma-glutamylglutamate	exposure	Hypercholesterolemia	Simple mode	8	-0.0792367	1.56418	0.961014	-3.14504	2.98656	0.923821	0.0430653	19.8175
gamma-glutamylglutamate	exposure	Hypercholesterolemia	Weighted mode	8	-0.64272	0.581981	0.305944	-1.7834	0.497963	0.52586	0.168065	1.64537
octadecanedioate	exposure	Hypercholesterolemia	MR Egger	5	-0.786423	1.24382	0.572113	-3.22431	1.65147	0.455471	0.0397831	5.21463
octadecanedioate	exposure	Hypercholesterolemia	Weighted median	5	0.21157	0.37663	0.57429	-0.526625	0.949765	1.23562	0.590595	2.5851
octadecanedioate	exposure	Hypercholesterolemia	Inverse variance weighted	5	0.336512	0.468504	0.47259	-0.581755	1.25478	1.40006	0.558917	3.50706
octadecanedioate	exposure	Hypercholesterolemia	Simple mode	5	0.824783	0.527126	0.192708	-0.208383	1.85795	2.28139	0.811896	6.41058
octadecanedioate	exposure	Hypercholesterolemia	Weighted mode	5	0.207381	0.382475	0.616469	-0.54227	0.957032	1.23045	0.581427	2.60396
leucylleucine	exposure	Hypercholesterolemia	MR Egger	6	35.0407	26.7323	0.260116	-17.3547	87.4361	1651937989494990	2.90377e-08	9.39778e+37
leucylleucine	exposure	Hypercholesterolemia	Weighted median	6	-0.834531	0.716333	0.244017	-2.23854	0.569481	0.434078	0.106614	1.76735
leucylleucine	exposure	Hypercholesterolemia	Inverse variance weighted	6	0.191652	1.89669	0.919514	-3.52585	3.90916	1.21125	0.0294267	49.857
leucylleucine	exposure	Hypercholesterolemia	Simple mode	6	-0.69056	0.926391	0.489549	-2.50629	1.12517	0.501295	0.0815706	3.08073
leucylleucine	exposure	Hypercholesterolemia	Weighted mode	6	-0.899917	0.599806	0.193817	-2.07554	0.275703	0.406603	0.125489	1.31746
7-alpha-hydroxy-3-oxo-4-cholestenoate (7-Hoca)	exposure	Hypercholesterolemia	MR Egger	8	-28.9869	6.14726	0.00327349	-41.0355	-16.9383	2.57724e-13	1.50835e-18	4.40361e-08
7-alpha-hydroxy-3-oxo-4-cholestenoate (7-Hoca)	exposure	Hypercholesterolemia	Weighted median	8	-0.561168	0.505822	0.26725	-1.55258	0.430242	0.570542	0.211701	1.53763
7-alpha-hydroxy-3-oxo-4-cholestenoate (7-Hoca)	exposure	Hypercholesterolemia	Inverse variance weighted	8	17.7331	10.1317	0.0800733	-2.12501	37.5912	5.02796e+07	0.119431	2.11673e+16
7-alpha-hydroxy-3-oxo-4-cholestenoate (7-Hoca)	exposure	Hypercholesterolemia	Simple mode	8	0.871377	2.72882	0.758799	-4.47711	6.21986	2.3902	0.0113662	502.633
7-alpha-hydroxy-3-oxo-4-cholestenoate (7-Hoca)	exposure	Hypercholesterolemia	Weighted mode	8	-0.656868	0.46377	0.199594	-1.56586	0.252121	0.518473	0.208909	1.28675
n-Butyl Oleate	exposure	Hypercholesterolemia	MR Egger	6	4.21854	4.87668	0.435811	-5.33976	13.7768	67.9342	0.00479702	962066
n-Butyl Oleate	exposure	Hypercholesterolemia	Weighted median	6	-0.434728	0.648617	0.502706	-1.70602	0.836563	0.647441	0.181587	2.30842
n-Butyl Oleate	exposure	Hypercholesterolemia	Inverse variance weighted	6	-0.28788	0.53146	0.58804	-1.32954	0.753781	0.749852	0.264599	2.12502
n-Butyl Oleate	exposure	Hypercholesterolemia	Simple mode	6	-0.576316	0.729449	0.465289	-2.00604	0.853404	0.561965	0.134521	2.34762
n-Butyl Oleate	exposure	Hypercholesterolemia	Weighted mode	6	-0.448757	0.608854	0.494201	-1.64211	0.744596	0.638421	0.193571	2.10559
dimethylarginine (SDMA + ADMA)	exposure	Hypercholesterolemia	MR Egger	19	2.17994	2.65749	0.423398	-3.02874	7.38862	8.84576	0.0483765	1617.47
dimethylarginine (SDMA + ADMA)	exposure	Hypercholesterolemia	Weighted median	19	-0.345188	0.535162	0.518917	-1.39411	0.70373	0.708087	0.248055	2.02128
dimethylarginine (SDMA + ADMA)	exposure	Hypercholesterolemia	Inverse variance weighted	19	-0.375259	0.447565	0.401781	-1.25249	0.501969	0.687112	0.285793	1.65197
dimethylarginine (SDMA + ADMA)	exposure	Hypercholesterolemia	Simple mode	19	-1.20509	1.45023	0.416882	-4.04754	1.63737	0.299666	0.0174653	5.14161
dimethylarginine (SDMA + ADMA)	exposure	Hypercholesterolemia	Weighted mode	19	-0.218968	0.487388	0.6586	-1.17425	0.736311	0.803347	0.309051	2.08822
taurolithocholate 3-sulfate	exposure	Hypercholesterolemia	MR Egger	10	4.69558	1.95878	0.0433664	0.856363	8.53479	109.462	2.35458	5088.78
taurolithocholate 3-sulfate	exposure	Hypercholesterolemia	Weighted median	10	0.572694	0.418454	0.171126	-0.247476	1.39286	1.77304	0.780769	4.02637
taurolithocholate 3-sulfate	exposure	Hypercholesterolemia	Inverse variance weighted	10	4.8139	1.07052	6.89929e-06	2.71568	6.91213	123.211	15.1148	1004.38
taurolithocholate 3-sulfate	exposure	Hypercholesterolemia	Simple mode	10	0.0640132	0.450203	0.890064	-0.818384	0.946411	1.06611	0.441144	2.57645
taurolithocholate 3-sulfate	exposure	Hypercholesterolemia	Weighted mode	10	0.66384	0.259992	0.0310257	0.154256	1.17342	1.94224	1.16679	3.23304
succinylcarnitine	exposure	Hypercholesterolemia	MR Egger	33	75.3564	5.9472	8.4969e-14	63.6999	87.0129	5.33177e+32	4.6186e+27	6.15508e+37
succinylcarnitine	exposure	Hypercholesterolemia	Weighted median	33	1.08497	0.577349	0.0602129	-0.0466318	2.21658	2.95936	0.954439	9.17587
succinylcarnitine	exposure	Hypercholesterolemia	Inverse variance weighted	33	21.5889	1.75994	1.36551e-34	18.1394	25.0384	2.37642e+09	7.54796e+07	7.48199e+10
succinylcarnitine	exposure	Hypercholesterolemia	Simple mode	33	0.706654	0.889335	0.432708	-1.03644	2.44975	2.0272	0.354714	11.5855
succinylcarnitine	exposure	Hypercholesterolemia	Weighted mode	33	0.706654	0.521446	0.184849	-0.31538	1.72869	2.0272	0.729512	5.63326
tryptophan betaine	exposure	Hypercholesterolemia	MR Egger	9	-0.780377	0.85023	0.38923	-2.44683	0.886073	0.458233	0.0865678	2.42559
tryptophan betaine	exposure	Hypercholesterolemia	Weighted median	9	-0.0514794	0.0701616	0.463115	-0.188996	0.0860373	0.949823	0.82779	1.08985
tryptophan betaine	exposure	Hypercholesterolemia	Inverse variance weighted	9	1.85839	0.59112	0.00166745	0.699794	3.01698	6.4134	2.01334	20.4296
tryptophan betaine	exposure	Hypercholesterolemia	Simple mode	9	-0.0250781	0.13394	0.856138	-0.2876	0.237443	0.975234	0.750062	1.268
tryptophan betaine	exposure	Hypercholesterolemia	Weighted mode	9	-0.0580894	0.056025	0.330128	-0.167898	0.0517197	0.943566	0.84544	1.05308
cyclo(leu-pro)	exposure	Hypercholesterolemia	MR Egger	5	-4.42951	2.92143	0.226729	-10.1555	1.2965	0.0119204	3.88612e-05	3.65648
cyclo(leu-pro)	exposure	Hypercholesterolemia	Weighted median	5	-0.25824	0.249861	0.301355	-0.747968	0.231488	0.77241	0.473327	1.26047
cyclo(leu-pro)	exposure	Hypercholesterolemia	Inverse variance weighted	5	4.393	1.32957	0.000952885	1.78705	6.99895	80.8826	5.97179	1095.48
cyclo(leu-pro)	exposure	Hypercholesterolemia	Simple mode	5	-0.43352	0.69661	0.567445	-1.79888	0.931836	0.648224	0.165485	2.53917
cyclo(leu-pro)	exposure	Hypercholesterolemia	Weighted mode	5	-0.25469	0.231316	0.332678	-0.70807	0.19869	0.775157	0.492594	1.2198
chiro-inositol	exposure	Hypercholesterolemia	MR Egger	6	0.334728	0.0850841	0.0170444	0.167963	0.501493	1.39756	1.18289	1.65118
chiro-inositol	exposure	Hypercholesterolemia	Weighted median	6	0.018571	0.0487985	0.703526	-0.0770741	0.114216	1.01874	0.925821	1.12099
chiro-inositol	exposure	Hypercholesterolemia	Inverse variance weighted	6	-0.111299	0.097388	0.253103	-0.30218	0.0795811	0.894671	0.739205	1.08283
chiro-inositol	exposure	Hypercholesterolemia	Simple mode	6	0.00721639	0.690305	0.992063	-1.34578	1.36021	1.00724	0.260336	3.89703
chiro-inositol	exposure	Hypercholesterolemia	Weighted mode	6	0.00721639	0.0451843	0.879361	-0.0813448	0.0957776	1.00724	0.921876	1.10051
5alpha-androstan-3beta	exposure	Hypercholesterolemia	MR Egger	19	-10.5138	2.59264	0.00082262	-15.5954	-5.43225	2.71585e-05	1.68659e-07	0.00437323
5alpha-androstan-3beta	exposure	Hypercholesterolemia	Weighted median	19	0.00370612	0.224564	0.986833	-0.436439	0.443852	1.00371	0.646334	1.5587
5alpha-androstan-3beta	exposure	Hypercholesterolemia	Inverse variance weighted	19	23.0984	4.08622	1.57897e-08	15.0894	31.1074	1.07526e+10	3.57479e+06	3.23428e+13
5alpha-androstan-3beta	exposure	Hypercholesterolemia	Simple mode	19	0.170299	0.498132	0.736404	-0.80604	1.14664	1.18566	0.446623	3.14759
5alpha-androstan-3beta	exposure	Hypercholesterolemia	Weighted mode	19	-0.0339255	0.164212	0.838644	-0.355781	0.28793	0.966643	0.700626	1.33366
4-androsten-3beta	exposure	Hypercholesterolemia	MR Egger	19	1.53399	1.1761	0.209515	-0.771169	3.83915	4.63664	0.462472	46.486
4-androsten-3beta	exposure	Hypercholesterolemia	Weighted median	19	-0.0843249	0.160179	0.598583	-0.398277	0.229627	0.919133	0.671476	1.25813
4-androsten-3beta	exposure	Hypercholesterolemia	Inverse variance weighted	19	-1.86562	0.635586	0.00333258	-3.11136	-0.619868	0.154801	0.0445402	0.538016
4-androsten-3beta	exposure	Hypercholesterolemia	Simple mode	19	-0.0396688	0.571628	0.945439	-1.16006	1.08072	0.961108	0.313468	2.9468
4-androsten-3beta	exposure	Hypercholesterolemia	Weighted mode	19	-0.0883251	0.134832	0.520703	-0.352595	0.175945	0.915463	0.702862	1.19237
2-hydroxyglutarate	exposure	Hypercholesterolemia	MR Egger	9	-10.5941	4.12946	0.0372517	-18.6879	-2.50037	2.50631e-05	7.65542e-09	0.0820544
2-hydroxyglutarate	exposure	Hypercholesterolemia	Weighted median	9	0.0578799	0.38864	0.881609	-0.703854	0.819613	1.05959	0.494675	2.26962
2-hydroxyglutarate	exposure	Hypercholesterolemia	Inverse variance weighted	9	17.2663	2.17132	1.83527e-15	13.0105	21.5221	3.15255e+07	447095	2.22292e+09
2-hydroxyglutarate	exposure	Hypercholesterolemia	Simple mode	9	0.55661	0.436253	0.237791	-0.298447	1.41167	1.74475	0.74197	4.10279
2-hydroxyglutarate	exposure	Hypercholesterolemia	Weighted mode	9	0.281824	0.282365	0.347466	-0.271611	0.835259	1.32555	0.76215	2.30541
palmitoyl sphingomyelin	exposure	Hypercholesterolemia	MR Egger	29	216.703	51.5939	0.000260125	115.579	317.827	1.29656e+94	1.56731e+50	1.07259e+138
palmitoyl sphingomyelin	exposure	Hypercholesterolemia	Weighted median	29	-1.1047	1.25333	0.378095	-3.56122	1.35182	0.331311	0.0284041	3.86447
palmitoyl sphingomyelin	exposure	Hypercholesterolemia	Inverse variance weighted	29	-92.5893	6.33874	2.53867e-48	-105.013	-80.1653	6.1517e-41	2.47371e-46	1.52982e-35
palmitoyl sphingomyelin	exposure	Hypercholesterolemia	Simple mode	29	-1.97723	2.83112	0.490692	-7.52622	3.57176	0.138452	0.000538771	35.5792
palmitoyl sphingomyelin	exposure	Hypercholesterolemia	Weighted mode	29	-0.660574	0.940948	0.488455	-2.50483	1.18368	0.516555	0.0816894	3.26638
cis-4-decenoyl carnitine	exposure	Hypercholesterolemia	MR Egger	11	18.1192	9.39513	0.085868	-0.295215	36.5337	7.39747e+07	0.744371	7351521031407530
cis-4-decenoyl carnitine	exposure	Hypercholesterolemia	Weighted median	11	-0.181549	0.137474	0.186633	-0.450999	0.0879005	0.833977	0.636992	1.09188
cis-4-decenoyl carnitine	exposure	Hypercholesterolemia	Inverse variance weighted	11	-30.1047	12.9289	0.0198861	-55.4452	-4.76414	8.42753e-14	8.32608e-25	0.00853022
cis-4-decenoyl carnitine	exposure	Hypercholesterolemia	Simple mode	11	-0.211197	2.01827	0.918728	-4.167	3.74461	0.809614	0.0154986	42.2924
cis-4-decenoyl carnitine	exposure	Hypercholesterolemia	Weighted mode	11	-0.211197	0.19034	0.293151	-0.584264	0.16187	0.809614	0.557516	1.17571
15-methylpalmitate (isobar with 2-methylpalmitate)	exposure	Hypercholesterolemia	MR Egger	8	-6.59257	6.373	0.340806	-19.0837	5.89851	0.00137051	5.15316e-09	364.493
15-methylpalmitate (isobar with 2-methylpalmitate)	exposure	Hypercholesterolemia	Weighted median	8	-0.03848	0.32924	0.906959	-0.68379	0.60683	0.962251	0.504701	1.83461
15-methylpalmitate (isobar with 2-methylpalmitate)	exposure	Hypercholesterolemia	Inverse variance weighted	8	-17.9731	1.55701	7.97689e-31	-21.0248	-14.9213	1.5646e-08	7.39695e-10	3.30944e-07
15-methylpalmitate (isobar with 2-methylpalmitate)	exposure	Hypercholesterolemia	Simple mode	8	-0.273408	0.607459	0.666258	-1.46403	0.917213	0.760783	0.231303	2.50231
15-methylpalmitate (isobar with 2-methylpalmitate)	exposure	Hypercholesterolemia	Weighted mode	8	-0.0402403	0.330986	0.906651	-0.688974	0.608493	0.960559	0.502091	1.83766

## Sheet: Table S2
Table S2. Summary of the results of detailed heterogeneity analysis by various MR Methods
metabolonDescription	id.exposure	id.outcome	outcome	exposure	method	Q	Q_df	Q_pval
glutamine	4RxwEl	pJI3pT	Hypercholesterolemia	exposure	MR Egger	23.4949	4	0.000100827
glutamine	4RxwEl	pJI3pT	Hypercholesterolemia	exposure	Inverse variance weighted	26.6141	5	6.78081e-05
tryptophan	3Ok3Ux	3xC6kv	Hypercholesterolemia	exposure	MR Egger	79386.3	106	0
tryptophan	3Ok3Ux	3xC6kv	Hypercholesterolemia	exposure	Inverse variance weighted	81135.6	107	0
leucine	EVMIoU	Cy5WbC	Hypercholesterolemia	exposure	MR Egger	554750	116	0
leucine	EVMIoU	Cy5WbC	Hypercholesterolemia	exposure	Inverse variance weighted	569372	117	0
cholesterol	yBYkul	CpqnRn	Hypercholesterolemia	exposure	MR Egger	7119.18	23	0
cholesterol	yBYkul	CpqnRn	Hypercholesterolemia	exposure	Inverse variance weighted	16376.5	24	0
lactate	50MX0F	jitmVN	Hypercholesterolemia	exposure	MR Egger	0.593624	3	0.89789
lactate	50MX0F	jitmVN	Hypercholesterolemia	exposure	Inverse variance weighted	1.27797	4	0.865102
3-hydroxybutyrate (BHBA)	Rhs7Lt	l7jGDO	Hypercholesterolemia	exposure	MR Egger	64.6711	4	3.01822e-13
3-hydroxybutyrate (BHBA)	Rhs7Lt	l7jGDO	Hypercholesterolemia	exposure	Inverse variance weighted	1302.48	5	1.85153e-279
cotinine	zw9ANL	t96nWz	Hypercholesterolemia	exposure	MR Egger	36.0639	9	3.86255e-05
cotinine	zw9ANL	t96nWz	Hypercholesterolemia	exposure	Inverse variance weighted	39.9779	10	1.70971e-05
caffeine	90sQY5	i93i8Q	Hypercholesterolemia	exposure	MR Egger	4.88801	5	0.4297
caffeine	90sQY5	i93i8Q	Hypercholesterolemia	exposure	Inverse variance weighted	23.4331	6	0.000663681
mannose	Ad93FN	xyg0CG	Hypercholesterolemia	exposure	MR Egger	2437.02	15	0
mannose	Ad93FN	xyg0CG	Hypercholesterolemia	exposure	Inverse variance weighted	23317.8	16	0
pyruvate	s8Osao	gLPcIt	Hypercholesterolemia	exposure	MR Egger	169.621	7	3.01823e-33
pyruvate	s8Osao	gLPcIt	Hypercholesterolemia	exposure	Inverse variance weighted	170.355	8	1.08667e-32
uridine	OB9le7	7ZNi5m	Hypercholesterolemia	exposure	MR Egger	102.35	13	5.80614e-16
uridine	OB9le7	7ZNi5m	Hypercholesterolemia	exposure	Inverse variance weighted	105.366	14	4.4064e-16
linoleate	v63kP7	sPGC9N	Hypercholesterolemia	exposure	MR Egger	20.4445	9	0.0153589
linoleate	v63kP7	sPGC9N	Hypercholesterolemia	exposure	Inverse variance weighted	20.5441	10	0.0245065
allantoin	aQ8g3C	1q7KXe	Hypercholesterolemia	exposure	MR Egger	228.934	9	2.7589e-44
allantoin	aQ8g3C	1q7KXe	Hypercholesterolemia	exposure	Inverse variance weighted	229.019	10	1.37914e-43
arachidonate	HTbpRM	O6ddeo	Hypercholesterolemia	exposure	MR Egger	9455.03	15	0
arachidonate	HTbpRM	O6ddeo	Hypercholesterolemia	exposure	Inverse variance weighted	10614.7	16	0
deoxycholate	5uYcC3	oscwfV	Hypercholesterolemia	exposure	MR Egger	18558.6	9	0
deoxycholate	5uYcC3	oscwfV	Hypercholesterolemia	exposure	Inverse variance weighted	31018.5	10	0
margarate	NN2nur	xyQQCx	Hypercholesterolemia	exposure	MR Egger	330.943	3	1.99434e-71
margarate	NN2nur	xyQQCx	Hypercholesterolemia	exposure	Inverse variance weighted	987.34	4	1.97792e-212
inosine	IU8EUQ	Ux1SqZ	Hypercholesterolemia	exposure	MR Egger	9.15561	3	0.0272919
inosine	IU8EUQ	Ux1SqZ	Hypercholesterolemia	exposure	Inverse variance weighted	12.5854	4	0.01349
isoleucine	TqrCbQ	xpqkXo	Hypercholesterolemia	exposure	MR Egger	230.861	10	5.6669e-44
isoleucine	TqrCbQ	xpqkXo	Hypercholesterolemia	exposure	Inverse variance weighted	354.57	11	2.6139e-69
threonine	nsFXnm	DoCjrb	Hypercholesterolemia	exposure	MR Egger	3100.86	5	0
threonine	nsFXnm	DoCjrb	Hypercholesterolemia	exposure	Inverse variance weighted	3269.21	6	0
tyrosine	c42UR1	6yJhoX	Hypercholesterolemia	exposure	MR Egger	27394.2	17	0
tyrosine	c42UR1	6yJhoX	Hypercholesterolemia	exposure	Inverse variance weighted	32245.1	18	0
lysine	eXVY9m	Unrs4p	Hypercholesterolemia	exposure	MR Egger	90.5737	8	3.55631e-16
lysine	eXVY9m	Unrs4p	Hypercholesterolemia	exposure	Inverse variance weighted	1292.03	9	1.62999e-272
methionine	Uvvb3n	W3Vbu5	Hypercholesterolemia	exposure	MR Egger	325.717	11	3.29475e-63
methionine	Uvvb3n	W3Vbu5	Hypercholesterolemia	exposure	Inverse variance weighted	401.044	12	2.27437e-78
malate	KsiesT	ZrtvHm	Hypercholesterolemia	exposure	MR Egger	993.539	4	8.97153e-214
malate	KsiesT	ZrtvHm	Hypercholesterolemia	exposure	Inverse variance weighted	994.101	5	1.13757e-212
palmitate	TY0REk	JcSf4P	Hypercholesterolemia	exposure	MR Egger	85.1314	14	3.12697e-12
palmitate	TY0REk	JcSf4P	Hypercholesterolemia	exposure	Inverse variance weighted	86.8571	15	3.81148e-12
nonadecanoate	m3hfHP	6ArcRK	Hypercholesterolemia	exposure	MR Egger	16.6136	6	0.0108135
nonadecanoate	m3hfHP	6ArcRK	Hypercholesterolemia	exposure	Inverse variance weighted	20.5596	7	0.00447963
stearate	5ATsqd	wOT98Q	Hypercholesterolemia	exposure	MR Egger	13446	27	0
stearate	5ATsqd	wOT98Q	Hypercholesterolemia	exposure	Inverse variance weighted	1.78224e+06	28	0
oleate	PAoQvQ	mXtlR7	Hypercholesterolemia	exposure	MR Egger	6124.71	9	0
oleate	PAoQvQ	mXtlR7	Hypercholesterolemia	exposure	Inverse variance weighted	11996.4	10	0
pentadecanoate	6anli6	8drYcr	Hypercholesterolemia	exposure	MR Egger	3004.56	12	0
pentadecanoate	6anli6	8drYcr	Hypercholesterolemia	exposure	Inverse variance weighted	7370.46	13	0
myristate	VJY3P8	KjhfmI	Hypercholesterolemia	exposure	MR Egger	244.957	10	6.23269e-47
myristate	VJY3P8	KjhfmI	Hypercholesterolemia	exposure	Inverse variance weighted	269.327	11	2.47668e-51
pipecolate	aQZYtG	aFYfKW	Hypercholesterolemia	exposure	MR Egger	2.74574	6	0.840015
pipecolate	aQZYtG	aFYfKW	Hypercholesterolemia	exposure	Inverse variance weighted	4.12378	7	0.765415
ornithine	9WoNFg	NkWlaH	Hypercholesterolemia	exposure	MR Egger	0.110707	2	0.94615
ornithine	9WoNFg	NkWlaH	Hypercholesterolemia	exposure	Inverse variance weighted	0.130028	3	0.988005
5-oxoproline	hPRTra	iBtdHd	Hypercholesterolemia	exposure	MR Egger	265.59	15	7.55098e-48
5-oxoproline	hPRTra	iBtdHd	Hypercholesterolemia	exposure	Inverse variance weighted	265.825	16	2.90207e-47
pantothenate	oazSUr	5N4rBL	Hypercholesterolemia	exposure	MR Egger	4.34163	8	0.82506
pantothenate	oazSUr	5N4rBL	Hypercholesterolemia	exposure	Inverse variance weighted	8.6811	9	0.467217
salicylate	voO51x	i0yHBb	Hypercholesterolemia	exposure	MR Egger	21753.3	10	0
salicylate	voO51x	i0yHBb	Hypercholesterolemia	exposure	Inverse variance weighted	23110.7	11	0
4-acetamidobutanoate	SzXho6	s9B5kX	Hypercholesterolemia	exposure	MR Egger	1275.62	26	9.7037e-253
4-acetamidobutanoate	SzXho6	s9B5kX	Hypercholesterolemia	exposure	Inverse variance weighted	1315.06	27	2.7326e-260
alpha-tocopherol	mVnRtH	165Vr6	Hypercholesterolemia	exposure	MR Egger	4026.85	3	0
alpha-tocopherol	mVnRtH	165Vr6	Hypercholesterolemia	exposure	Inverse variance weighted	24253.9	4	0
citrate	UWR5fo	Z0fywM	Hypercholesterolemia	exposure	MR Egger	42417.1	30	0
citrate	UWR5fo	Z0fywM	Hypercholesterolemia	exposure	Inverse variance weighted	46446.9	31	0
glycerate	NCOuyr	5RdE75	Hypercholesterolemia	exposure	MR Egger	0.30967	2	0.856557
glycerate	NCOuyr	5RdE75	Hypercholesterolemia	exposure	Inverse variance weighted	2.55134	3	0.466083
guanosine	JTjxe6	jAcJuH	Hypercholesterolemia	exposure	MR Egger	3.39435	5	0.639431
guanosine	JTjxe6	jAcJuH	Hypercholesterolemia	exposure	Inverse variance weighted	3.79224	6	0.704767
N-acetylalanine	QQmc1V	MCJ6QK	Hypercholesterolemia	exposure	MR Egger	43.0452	13	4.41287e-05
N-acetylalanine	QQmc1V	MCJ6QK	Hypercholesterolemia	exposure	Inverse variance weighted	43.0456	14	8.42432e-05
urate	qNkgY4	zjZkiO	Hypercholesterolemia	exposure	MR Egger	2933.18	14	0
urate	qNkgY4	zjZkiO	Hypercholesterolemia	exposure	Inverse variance weighted	3620.76	15	0
ursodeoxycholate	3nH665	O5qax0	Hypercholesterolemia	exposure	MR Egger	1.23834	3	0.743823
ursodeoxycholate	3nH665	O5qax0	Hypercholesterolemia	exposure	Inverse variance weighted	2.84514	4	0.584066
arginine	tH0bkx	VcVbO8	Hypercholesterolemia	exposure	MR Egger	32476.3	9	0
arginine	tH0bkx	VcVbO8	Hypercholesterolemia	exposure	Inverse variance weighted	167311	10	0
ascorbate_Vitamin C	yRUpDi	ety5h4	Hypercholesterolemia	exposure	MR Egger	1337.72	5	4.29875e-287
ascorbate_Vitamin C	yRUpDi	ety5h4	Hypercholesterolemia	exposure	Inverse variance weighted	1903.97	6	0
heptanoate	Gl3Tdo	4vqcPO	Hypercholesterolemia	exposure	MR Egger	2019.24	17	0
heptanoate	Gl3Tdo	4vqcPO	Hypercholesterolemia	exposure	Inverse variance weighted	5332.73	18	0
laurate	Sj3EAM	WvjwHi	Hypercholesterolemia	exposure	MR Egger	8631.87	21	0
laurate	Sj3EAM	WvjwHi	Hypercholesterolemia	exposure	Inverse variance weighted	8758.17	22	0
urea	CTgUW0	c0yWdF	Hypercholesterolemia	exposure	MR Egger	1274.93	5	1.72364e-273
urea	CTgUW0	c0yWdF	Hypercholesterolemia	exposure	Inverse variance weighted	1958.16	6	0
cortisol	uq7K4U	FFxRVE	Hypercholesterolemia	exposure	MR Egger	3.25282	3	0.354264
cortisol	uq7K4U	FFxRVE	Hypercholesterolemia	exposure	Inverse variance weighted	410.676	4	1.37223e-87
cortisone	YCpG9A	iA2aXR	Hypercholesterolemia	exposure	MR Egger	95.0091	19	4.24628e-12
cortisone	YCpG9A	iA2aXR	Hypercholesterolemia	exposure	Inverse variance weighted	103.852	20	2.55962e-13
proline	gL3sKd	oC72EO	Hypercholesterolemia	exposure	MR Egger	7832.45	25	0
proline	gL3sKd	oC72EO	Hypercholesterolemia	exposure	Inverse variance weighted	8951.06	26	0
citrulline	IcStPz	uNQybL	Hypercholesterolemia	exposure	MR Egger	2132.06	21	0
citrulline	IcStPz	uNQybL	Hypercholesterolemia	exposure	Inverse variance weighted	2585.42	22	0
biliverdin	t1xWqd	8sbd8g	Hypercholesterolemia	exposure	MR Egger	6.21988	5	0.285408
biliverdin	t1xWqd	8sbd8g	Hypercholesterolemia	exposure	Inverse variance weighted	6.25053	6	0.395719
serotonin (5HT)	mfB0Ay	TGyXHG	Hypercholesterolemia	exposure	MR Egger	179576	9	0
serotonin (5HT)	mfB0Ay	TGyXHG	Hypercholesterolemia	exposure	Inverse variance weighted	184175	10	0
gamma-glutamylglutamine	vdI0Mf	uTqkyq	Hypercholesterolemia	exposure	MR Egger	432.856	10	9.45414e-87
gamma-glutamylglutamine	vdI0Mf	uTqkyq	Hypercholesterolemia	exposure	Inverse variance weighted	441.311	11	1.01682e-87
gamma-glutamyltyrosine	9A8z8C	fhbgiF	Hypercholesterolemia	exposure	MR Egger	4631.19	22	0
gamma-glutamyltyrosine	9A8z8C	fhbgiF	Hypercholesterolemia	exposure	Inverse variance weighted	7962.14	23	0
hypoxanthine	5qQEGo	CWMGQT	Hypercholesterolemia	exposure	MR Egger	76.4539	9	8.15478e-13
hypoxanthine	5qQEGo	CWMGQT	Hypercholesterolemia	exposure	Inverse variance weighted	123.122	10	1.17498e-21
betaine	uggPYN	zifqVB	Hypercholesterolemia	exposure	MR Egger	1250.21	20	1.3518e-252
betaine	uggPYN	zifqVB	Hypercholesterolemia	exposure	Inverse variance weighted	1569.34	21	1.11253692925596e-308
caprate	v3XiCt	U9iyLt	Hypercholesterolemia	exposure	MR Egger	600.988	11	8.60985e-122
caprate	v3XiCt	U9iyLt	Hypercholesterolemia	exposure	Inverse variance weighted	776.09	12	2.21372e-158
3-methoxytyrosine	NtTkm5	VROQqf	Hypercholesterolemia	exposure	MR Egger	2.62418	4	0.622545
3-methoxytyrosine	NtTkm5	VROQqf	Hypercholesterolemia	exposure	Inverse variance weighted	2.79077	5	0.732205
pelargonate	ZpHgmh	CPDRTi	Hypercholesterolemia	exposure	MR Egger	47950.3	20	0
pelargonate	ZpHgmh	CPDRTi	Hypercholesterolemia	exposure	Inverse variance weighted	48384.3	21	0
undecanoate	WuUsOi	8igwLY	Hypercholesterolemia	exposure	MR Egger	339.562	12	2.22968e-65
undecanoate	WuUsOi	8igwLY	Hypercholesterolemia	exposure	Inverse variance weighted	469.664	13	4.01789e-92
beta-hydroxyisovalerate	9aUTEM	OpXxte	Hypercholesterolemia	exposure	MR Egger	144.133	11	2.34614e-25
beta-hydroxyisovalerate	9aUTEM	OpXxte	Hypercholesterolemia	exposure	Inverse variance weighted	298.277	12	1.07992e-56
taurodeoxycholate	xIycEi	J2nDDs	Hypercholesterolemia	exposure	MR Egger	23.8581	3	2.67434e-05
taurodeoxycholate	xIycEi	J2nDDs	Hypercholesterolemia	exposure	Inverse variance weighted	30.358	4	4.1381e-06
glycerol	Kr4B4g	uZwyTB	Hypercholesterolemia	exposure	MR Egger	48.0422	7	3.49359e-08
glycerol	Kr4B4g	uZwyTB	Hypercholesterolemia	exposure	Inverse variance weighted	112.313	8	1.2737e-20
kynurenine	Y02iEL	TPpuw3	Hypercholesterolemia	exposure	MR Egger	31895.5	23	0
kynurenine	Y02iEL	TPpuw3	Hypercholesterolemia	exposure	Inverse variance weighted	32043	24	0
mannitol	cV5Q3n	t13rAG	Hypercholesterolemia	exposure	MR Egger	2.14687	5	0.828472
mannitol	cV5Q3n	t13rAG	Hypercholesterolemia	exposure	Inverse variance weighted	5.42202	6	0.490931
glycerol 3-phosphate (G3P)	y7W8UU	IABu21	Hypercholesterolemia	exposure	MR Egger	7.59077	5	0.180278
glycerol 3-phosphate (G3P)	y7W8UU	IABu21	Hypercholesterolemia	exposure	Inverse variance weighted	7.76882	6	0.255534
acetylphosphate	N9OXCZ	goUQB5	Hypercholesterolemia	exposure	MR Egger	18.2684	6	0.00559526
acetylphosphate	N9OXCZ	goUQB5	Hypercholesterolemia	exposure	Inverse variance weighted	27.6217	7	0.000257443
carnitine	YUvJ9G	LeA54A	Hypercholesterolemia	exposure	MR Egger	263711	125	0
carnitine	YUvJ9G	LeA54A	Hypercholesterolemia	exposure	Inverse variance weighted	280425	126	0
choline	e7KOFv	IKtZxK	Hypercholesterolemia	exposure	MR Egger	3459.78	9	0
choline	e7KOFv	IKtZxK	Hypercholesterolemia	exposure	Inverse variance weighted	3616.15	10	0
N-acetylornithine	gDEmSN	61gyhr	Hypercholesterolemia	exposure	MR Egger	3883.18	15	0
N-acetylornithine	gDEmSN	61gyhr	Hypercholesterolemia	exposure	Inverse variance weighted	4002.74	16	0
N1-methyladenosine	WRGcvj	OhTK1p	Hypercholesterolemia	exposure	MR Egger	1.13001	3	0.769834
N1-methyladenosine	WRGcvj	OhTK1p	Hypercholesterolemia	exposure	Inverse variance weighted	2.2406	4	0.691604
3-methyl-2-oxovalerate	ntRXz3	xWcnz6	Hypercholesterolemia	exposure	MR Egger	213.186	21	9.04428e-34
3-methyl-2-oxovalerate	ntRXz3	xWcnz6	Hypercholesterolemia	exposure	Inverse variance weighted	214.062	22	1.97007e-33
3-methylhistidine	rjMnCR	3MsKWM	Hypercholesterolemia	exposure	MR Egger	69.8926	3	4.50047e-15
3-methylhistidine	rjMnCR	3MsKWM	Hypercholesterolemia	exposure	Inverse variance weighted	549.709	4	1.18269e-117
3-phenylpropionate (hydrocinnamate)	8wRh2k	FvElGZ	Hypercholesterolemia	exposure	MR Egger	22.5291	5	0.000415198
3-phenylpropionate (hydrocinnamate)	8wRh2k	FvElGZ	Hypercholesterolemia	exposure	Inverse variance weighted	42.4949	6	1.46809e-07
hippurate	nmL2So	WDdYgG	Hypercholesterolemia	exposure	MR Egger	579.198	6	7.15032e-122
hippurate	nmL2So	WDdYgG	Hypercholesterolemia	exposure	Inverse variance weighted	797.451	7	6.58515e-168
benzoate	iZSVt3	L5QTbB	Hypercholesterolemia	exposure	MR Egger	40.3119	20	0.00456079
benzoate	iZSVt3	L5QTbB	Hypercholesterolemia	exposure	Inverse variance weighted	41.6312	21	0.00468026
phenylacetate	a6y0Ry	Qjk5l1	Hypercholesterolemia	exposure	MR Egger	28.0913	2	7.94439e-07
phenylacetate	a6y0Ry	Qjk5l1	Hypercholesterolemia	exposure	Inverse variance weighted	30.9715	3	8.61872e-07
glycerophosphorylcholine (GPC)	3VZTZ3	ndFXBe	Hypercholesterolemia	exposure	MR Egger	65.3901	8	4.04056e-11
glycerophosphorylcholine (GPC)	3VZTZ3	ndFXBe	Hypercholesterolemia	exposure	Inverse variance weighted	77.5596	9	4.92658e-13
ibuprofen	J2g4HH	TV1KQT	Hypercholesterolemia	exposure	MR Egger	95899.2	71	0
ibuprofen	J2g4HH	TV1KQT	Hypercholesterolemia	exposure	Inverse variance weighted	267621	72	0
dihomo-linoleate	tZ6MvC	Zb2PGX	Hypercholesterolemia	exposure	MR Egger	0.0327151	3	0.998442
dihomo-linoleate	tZ6MvC	Zb2PGX	Hypercholesterolemia	exposure	Inverse variance weighted	0.25951	4	0.992276
2-hydroxystearate	ba03JU	3hnKxl	Hypercholesterolemia	exposure	MR Egger	11.0325	13	0.608098
2-hydroxystearate	ba03JU	3hnKxl	Hypercholesterolemia	exposure	Inverse variance weighted	20.8356	14	0.105921
2-hydroxyhippurate (salicylurate)	PAKqI0	d7nXou	Hypercholesterolemia	exposure	MR Egger	1623.69	7	0
2-hydroxyhippurate (salicylurate)	PAKqI0	d7nXou	Hypercholesterolemia	exposure	Inverse variance weighted	1691.08	8	0
indolelactate	bp4hiH	5c1GGS	Hypercholesterolemia	exposure	MR Egger	82.5351	8	1.50777e-14
indolelactate	bp4hiH	5c1GGS	Hypercholesterolemia	exposure	Inverse variance weighted	231.662	9	7.34979e-45
glycylvaline	yN247k	UZeyxF	Hypercholesterolemia	exposure	MR Egger	635.77	2	8.79705e-139
glycylvaline	yN247k	UZeyxF	Hypercholesterolemia	exposure	Inverse variance weighted	641.896	3	8.32363e-139
gamma-glutamylleucine	0Xb9Uf	rnPh4E	Hypercholesterolemia	exposure	MR Egger	441.641	17	3.5236e-83
gamma-glutamylleucine	0Xb9Uf	rnPh4E	Hypercholesterolemia	exposure	Inverse variance weighted	476.198	18	1.04278e-89
theophylline	qDdnIX	IfXzmT	Hypercholesterolemia	exposure	MR Egger	41508.1	7	0
theophylline	qDdnIX	IfXzmT	Hypercholesterolemia	exposure	Inverse variance weighted	414114	8	0
eicosapentaenoate(EPA)	roRCOm	7Jhrzx	Hypercholesterolemia	exposure	MR Egger	34.6705	6	4.99146e-06
eicosapentaenoate(EPA)	roRCOm	7Jhrzx	Hypercholesterolemia	exposure	Inverse variance weighted	35.9261	7	7.48572e-06
estrone 3-sulfate	iQPpNe	ysUJiI	Hypercholesterolemia	exposure	MR Egger	1845.47	7	0
estrone 3-sulfate	iQPpNe	ysUJiI	Hypercholesterolemia	exposure	Inverse variance weighted	59829.7	8	0
glycocholate	AEP72H	UdSOry	Hypercholesterolemia	exposure	MR Egger	0.711037	2	0.70081
glycocholate	AEP72H	UdSOry	Hypercholesterolemia	exposure	Inverse variance weighted	0.800513	3	0.849344
glycodeoxycholate	9cduad	t1vbAZ	Hypercholesterolemia	exposure	MR Egger	1.52844	2	0.465697
glycodeoxycholate	9cduad	t1vbAZ	Hypercholesterolemia	exposure	Inverse variance weighted	1.94084	3	0.584777
taurochenodeoxycholate	XTltwe	VunWYN	Hypercholesterolemia	exposure	MR Egger	102.208	3	5.20797e-22
taurochenodeoxycholate	XTltwe	VunWYN	Hypercholesterolemia	exposure	Inverse variance weighted	416.095	4	9.25316e-89
taurocholate	2Ujj16	7zHg4b	Hypercholesterolemia	exposure	MR Egger	79.7582	6	4.0083e-15
taurocholate	2Ujj16	7zHg4b	Hypercholesterolemia	exposure	Inverse variance weighted	80.9297	7	8.90092e-15
myo-inositol	ZxovXS	4fES84	Hypercholesterolemia	exposure	MR Egger	7090.14	23	0
myo-inositol	ZxovXS	4fES84	Hypercholesterolemia	exposure	Inverse variance weighted	32955	24	0
glucose	h5iDCs	x8hrig	Hypercholesterolemia	exposure	MR Egger	2560.34	17	0
glucose	h5iDCs	x8hrig	Hypercholesterolemia	exposure	Inverse variance weighted	15102.7	18	0
erythritol	Ekhe7v	RFR15d	Hypercholesterolemia	exposure	MR Egger	716.226	12	1.48049e-145
erythritol	Ekhe7v	RFR15d	Hypercholesterolemia	exposure	Inverse variance weighted	1006.66	13	6.49277e-207
2-hydroxybutyrate (AHB)	qMasqF	OdaEvN	Hypercholesterolemia	exposure	MR Egger	421.244	7	6.61263e-87
2-hydroxybutyrate (AHB)	qMasqF	OdaEvN	Hypercholesterolemia	exposure	Inverse variance weighted	18317.8	8	0
3-methyl-2-oxobutyrate	zSBWWs	YE5zQo	Hypercholesterolemia	exposure	MR Egger	30.4507	6	3.22642e-05
3-methyl-2-oxobutyrate	zSBWWs	YE5zQo	Hypercholesterolemia	exposure	Inverse variance weighted	31.318	7	5.43137e-05
1-palmitoylglycerol (1-monopalmitin)	33BFCG	ZjN0Qi	Hypercholesterolemia	exposure	MR Egger	10.839	6	0.0934828
1-palmitoylglycerol (1-monopalmitin)	33BFCG	ZjN0Qi	Hypercholesterolemia	exposure	Inverse variance weighted	12.1428	7	0.0959601
saccharin	32T9Ha	Vh0jD3	Hypercholesterolemia	exposure	MR Egger	179.304	3	1.24664e-38
saccharin	32T9Ha	Vh0jD3	Hypercholesterolemia	exposure	Inverse variance weighted	289.079	4	2.45613e-61
1-oleoylglycerol (1-monoolein)	so078q	jpuaDy	Hypercholesterolemia	exposure	MR Egger	20.3765	6	0.00237274
1-oleoylglycerol (1-monoolein)	so078q	jpuaDy	Hypercholesterolemia	exposure	Inverse variance weighted	20.7027	7	0.00423604
1-stearoylglycerol (1-monostearin)	ChrnUn	Wa4zqt	Hypercholesterolemia	exposure	MR Egger	80.5048	12	3.3063e-12
1-stearoylglycerol (1-monostearin)	ChrnUn	Wa4zqt	Hypercholesterolemia	exposure	Inverse variance weighted	123.28	13	4.51772e-20
2-hydroxyisobutyrate	r2O0fH	2xUVga	Hypercholesterolemia	exposure	MR Egger	71.2497	9	8.65679e-12
2-hydroxyisobutyrate	r2O0fH	2xUVga	Hypercholesterolemia	exposure	Inverse variance weighted	111.984	10	2.12214e-19
4-methyl-2-oxopentanoate	EuNQlI	HE2ztZ	Hypercholesterolemia	exposure	MR Egger	8731.8	7	0
4-methyl-2-oxopentanoate	EuNQlI	HE2ztZ	Hypercholesterolemia	exposure	Inverse variance weighted	17884.3	8	0
phenyllactate (PLA)	qc4sum	zxTyrK	Hypercholesterolemia	exposure	MR Egger	137.029	10	1.71089e-24
phenyllactate (PLA)	qc4sum	zxTyrK	Hypercholesterolemia	exposure	Inverse variance weighted	137.207	11	6.02018e-24
homocitrulline	8Q7Deq	2N9bOG	Hypercholesterolemia	exposure	MR Egger	0.0505436	2	0.975045
homocitrulline	8Q7Deq	2N9bOG	Hypercholesterolemia	exposure	Inverse variance weighted	2.28583	3	0.515242
aspartylphenylalanine	knHjk4	uQ2HcR	Hypercholesterolemia	exposure	MR Egger	42.545	3	3.07407e-09
aspartylphenylalanine	knHjk4	uQ2HcR	Hypercholesterolemia	exposure	Inverse variance weighted	58.8666	4	5.01924e-12
levulinate (4-oxovalerate)	ipOpEi	MKLRmo	Hypercholesterolemia	exposure	MR Egger	1629.03	28	0
levulinate (4-oxovalerate)	ipOpEi	MKLRmo	Hypercholesterolemia	exposure	Inverse variance weighted	1630.29	29	0
cholate	y5tFO1	BGdh8f	Hypercholesterolemia	exposure	MR Egger	8.29498	2	0.0158041
cholate	y5tFO1	BGdh8f	Hypercholesterolemia	exposure	Inverse variance weighted	8.29655	3	0.0402645
1-linoleoylglycerol (1-monolinolein)	MwBUuX	rSSici	Hypercholesterolemia	exposure	MR Egger	45.2775	4	3.48122e-09
1-linoleoylglycerol (1-monolinolein)	MwBUuX	rSSici	Hypercholesterolemia	exposure	Inverse variance weighted	46.416	5	7.47273e-09
indoleacetate	hbYQdy	fBxbbc	Hypercholesterolemia	exposure	MR Egger	37.7883	9	1.90237e-05
indoleacetate	hbYQdy	fBxbbc	Hypercholesterolemia	exposure	Inverse variance weighted	37.9798	10	3.826e-05
hyodeoxycholate	nsLlsu	ktz5YX	Hypercholesterolemia	exposure	MR Egger	2.65711	5	0.75267
hyodeoxycholate	nsLlsu	ktz5YX	Hypercholesterolemia	exposure	Inverse variance weighted	4.15329	6	0.655941
3-indoxyl sulfate	OTjoG5	9yDGsB	Hypercholesterolemia	exposure	MR Egger	2.51852	3	0.471953
3-indoxyl sulfate	OTjoG5	9yDGsB	Hypercholesterolemia	exposure	Inverse variance weighted	3.03502	4	0.551983
N-acetylglycine	RZ6sr7	LdgMBO	Hypercholesterolemia	exposure	MR Egger	8650.31	10	0
N-acetylglycine	RZ6sr7	LdgMBO	Hypercholesterolemia	exposure	Inverse variance weighted	9414.19	11	0
erythrose	pjNyvG	QRHpzP	Hypercholesterolemia	exposure	MR Egger	640.777	2	7.19656e-140
erythrose	pjNyvG	QRHpzP	Hypercholesterolemia	exposure	Inverse variance weighted	644.496	3	2.27314e-139
glycerol 2-phosphate	DeMCcH	rn7Zam	Hypercholesterolemia	exposure	MR Egger	35.3654	17	0.00556862
glycerol 2-phosphate	DeMCcH	rn7Zam	Hypercholesterolemia	exposure	Inverse variance weighted	35.3692	18	0.00849033
threonate	Yay0lJ	XkADtG	Hypercholesterolemia	exposure	MR Egger	713.459	10	8.09792e-147
threonate	Yay0lJ	XkADtG	Hypercholesterolemia	exposure	Inverse variance weighted	992.356	11	8.47563e-206
cysteine	ejZ3Eq	OFfFXO	Hypercholesterolemia	exposure	MR Egger	2026.4	8	0
cysteine	ejZ3Eq	OFfFXO	Hypercholesterolemia	exposure	Inverse variance weighted	8809.84	9	0
N-(2-furoyl)glycine	9BMR8o	iEGgJc	Hypercholesterolemia	exposure	MR Egger	686.215	11	4.85977e-140
N-(2-furoyl)glycine	9BMR8o	iEGgJc	Hypercholesterolemia	exposure	Inverse variance weighted	1311.88	12	1.3713e-273
DSGEGDFXAEGGGVR	qhZtj7	wfe5tN	Hypercholesterolemia	exposure	MR Egger	69.122	3	6.58045e-15
DSGEGDFXAEGGGVR	qhZtj7	wfe5tN	Hypercholesterolemia	exposure	Inverse variance weighted	437.083	4	2.69298e-93
pyridoxate	c7gmPD	5xCDs7	Hypercholesterolemia	exposure	MR Egger	72.8892	5	2.56369e-14
pyridoxate	c7gmPD	5xCDs7	Hypercholesterolemia	exposure	Inverse variance weighted	90.8909	6	1.97858e-17
androsterone sulfate	n1huTo	dbMXBk	Hypercholesterolemia	exposure	MR Egger	39670.7	18	0
androsterone sulfate	n1huTo	dbMXBk	Hypercholesterolemia	exposure	Inverse variance weighted	80037.5	19	0
3-carboxy-4-methyl-5-propyl-2-furanpropanoate (CMPF)	ysdNZB	1ke6EK	Hypercholesterolemia	exposure	MR Egger	138.023	6	2.61899e-27
3-carboxy-4-methyl-5-propyl-2-furanpropanoate (CMPF)	ysdNZB	1ke6EK	Hypercholesterolemia	exposure	Inverse variance weighted	850.534	7	2.29886e-179
3-(4-hydroxyphenyl)lactate	Bnyeqt	70dUCk	Hypercholesterolemia	exposure	MR Egger	25.3845	10	0.00466247
3-(4-hydroxyphenyl)lactate	Bnyeqt	70dUCk	Hypercholesterolemia	exposure	Inverse variance weighted	25.5337	11	0.00760971
acetylcarnitine	FaTQfp	K69oaw	Hypercholesterolemia	exposure	MR Egger	8260.53	8	0
acetylcarnitine	FaTQfp	K69oaw	Hypercholesterolemia	exposure	Inverse variance weighted	10102.4	9	0
serine	61BwyA	ydAzA1	Hypercholesterolemia	exposure	MR Egger	2241.47	16	0
serine	61BwyA	ydAzA1	Hypercholesterolemia	exposure	Inverse variance weighted	12615.8	17	0
trans-4-hydroxyproline	Vu0RJq	FKwtMg	Hypercholesterolemia	exposure	MR Egger	2.13895	2	0.343188
trans-4-hydroxyproline	Vu0RJq	FKwtMg	Hypercholesterolemia	exposure	Inverse variance weighted	7.57483	3	0.0556667
hexanoylcarnitine	MJjWuo	8maFyx	Hypercholesterolemia	exposure	MR Egger	4616.28	13	0
hexanoylcarnitine	MJjWuo	8maFyx	Hypercholesterolemia	exposure	Inverse variance weighted	7509.22	14	0
glycine	nzH8vw	9Kmu6A	Hypercholesterolemia	exposure	MR Egger	1297.13	20	1.22019e-262
glycine	nzH8vw	9Kmu6A	Hypercholesterolemia	exposure	Inverse variance weighted	2125.05	21	0
alanine	hFsFLl	Q66mlm	Hypercholesterolemia	exposure	MR Egger	663.714	14	1.42114e-132
alanine	hFsFLl	Q66mlm	Hypercholesterolemia	exposure	Inverse variance weighted	1064.78	15	1.73392e-217
glycochenodeoxycholate	lyzNr6	kx2hY6	Hypercholesterolemia	exposure	MR Egger	1214.11	8	8.57374e-257
glycochenodeoxycholate	lyzNr6	kx2hY6	Hypercholesterolemia	exposure	Inverse variance weighted	7813.94	9	0
2-aminobutyrate	NXBlB6	MR6lAb	Hypercholesterolemia	exposure	MR Egger	2248.96	22	0
2-aminobutyrate	NXBlB6	MR6lAb	Hypercholesterolemia	exposure	Inverse variance weighted	2296.51	23	0
scyllo-inositol	8fCBqI	RqvjAK	Hypercholesterolemia	exposure	MR Egger	10399.9	3	0
scyllo-inositol	8fCBqI	RqvjAK	Hypercholesterolemia	exposure	Inverse variance weighted	11869.4	4	0
gamma-glutamylvaline	AKz6GJ	aK4V1M	Hypercholesterolemia	exposure	MR Egger	11.1174	6	0.0848161
gamma-glutamylvaline	AKz6GJ	aK4V1M	Hypercholesterolemia	exposure	Inverse variance weighted	13.8284	7	0.0543199
indolepropionate	2auF5D	sr49HW	Hypercholesterolemia	exposure	MR Egger	692.535	9	2.78427e-143
indolepropionate	2auF5D	sr49HW	Hypercholesterolemia	exposure	Inverse variance weighted	835.583	10	4.60617e-173
butyrylcarnitine	hhqCdx	K5ykyC	Hypercholesterolemia	exposure	MR Egger	92251.7	28	0
butyrylcarnitine	hhqCdx	K5ykyC	Hypercholesterolemia	exposure	Inverse variance weighted	152726	29	0
myristoleate	e9pQLJ	cNly7w	Hypercholesterolemia	exposure	MR Egger	684.319	7	1.65614e-143
myristoleate	e9pQLJ	cNly7w	Hypercholesterolemia	exposure	Inverse variance weighted	10724.4	8	0
dehydroisoandrosterone sulfate (DHEA-S)	fjrnfz	LYjJcG	Hypercholesterolemia	exposure	MR Egger	974.843	11	4.96959e-202
dehydroisoandrosterone sulfate (DHEA-S)	fjrnfz	LYjJcG	Hypercholesterolemia	exposure	Inverse variance weighted	1028.82	12	1.19459e-212
3-methylxanthine	1r71F0	8hpzWM	Hypercholesterolemia	exposure	MR Egger	62.2643	5	4.13444e-12
3-methylxanthine	1r71F0	8hpzWM	Hypercholesterolemia	exposure	Inverse variance weighted	109.967	6	2.07131e-21
propionylcarnitine	j0WUlY	Jfv3uy	Hypercholesterolemia	exposure	MR Egger	589.407	16	4.03312e-115
propionylcarnitine	j0WUlY	Jfv3uy	Hypercholesterolemia	exposure	Inverse variance weighted	1123.52	17	3.24811e-228
caproate	2hLeCE	Pk1yc3	Hypercholesterolemia	exposure	MR Egger	4741.75	9	0
caproate	2hLeCE	Pk1yc3	Hypercholesterolemia	exposure	Inverse variance weighted	7503.07	10	0
caprylate	YhfX3n	L4SZWr	Hypercholesterolemia	exposure	MR Egger	32496.4	19	0
caprylate	YhfX3n	L4SZWr	Hypercholesterolemia	exposure	Inverse variance weighted	52127.6	20	0
10-undecenoate	EnyaZq	qaLHT2	Hypercholesterolemia	exposure	MR Egger	8053.84	14	0
10-undecenoate	EnyaZq	qaLHT2	Hypercholesterolemia	exposure	Inverse variance weighted	10060.8	15	0
docosapentaenoate (n3 DPA)	DLdq4i	zfCRCn	Hypercholesterolemia	exposure	MR Egger	1853.26	3	0
docosapentaenoate (n3 DPA)	DLdq4i	zfCRCn	Hypercholesterolemia	exposure	Inverse variance weighted	2272.03	4	0
phenol sulfate	l8EZxh	U5L8oY	Hypercholesterolemia	exposure	MR Egger	647.87	5	9.13966e-138
phenol sulfate	l8EZxh	U5L8oY	Hypercholesterolemia	exposure	Inverse variance weighted	648.894	6	6.58231e-137
bilirubin (E	NhlSFL	ejlZdp	Hypercholesterolemia	exposure	MR Egger	4.24243	2	0.119886
bilirubin (E	NhlSFL	ejlZdp	Hypercholesterolemia	exposure	Inverse variance weighted	5.3755	3	0.146277
heme	HixGMO	L000Qu	Hypercholesterolemia	exposure	MR Egger	10.9574	2	0.00417479
heme	HixGMO	L000Qu	Hypercholesterolemia	exposure	Inverse variance weighted	11.4123	3	0.00969295
1-linoleoylglycerophosphoethanolamine	LQ9RKU	zypa96	Hypercholesterolemia	exposure	MR Egger	246.255	4	4.17081e-52
1-linoleoylglycerophosphoethanolamine	LQ9RKU	zypa96	Hypercholesterolemia	exposure	Inverse variance weighted	247.202	5	2.18975e-51
3-dehydrocarnitine	OMmlyy	i67mO8	Hypercholesterolemia	exposure	MR Egger	1455.74	16	1.6843e-300
3-dehydrocarnitine	OMmlyy	i67mO8	Hypercholesterolemia	exposure	Inverse variance weighted	2200.73	17	0
pyroglutamine	VvCTxC	QMkK6E	Hypercholesterolemia	exposure	MR Egger	5197.37	10	0
pyroglutamine	VvCTxC	QMkK6E	Hypercholesterolemia	exposure	Inverse variance weighted	6251.2	11	0
C-glycosyltryptophan	dBGlHa	0FKOtG	Hypercholesterolemia	exposure	MR Egger	46.3664	12	5.99886e-06
C-glycosyltryptophan	dBGlHa	0FKOtG	Hypercholesterolemia	exposure	Inverse variance weighted	568.268	13	4.42374e-113
adrenate	ikcyy6	L2fvVh	Hypercholesterolemia	exposure	MR Egger	174.168	5	9.40858e-36
adrenate	ikcyy6	L2fvVh	Hypercholesterolemia	exposure	Inverse variance weighted	229.259	6	1.10213e-46
ADSGEGDFXAEGGGVR	qDWlTM	foJaFJ	Hypercholesterolemia	exposure	MR Egger	199.135	3	6.48839e-43
ADSGEGDFXAEGGGVR	qDWlTM	foJaFJ	Hypercholesterolemia	exposure	Inverse variance weighted	243.616	4	1.54412e-51
2-hydroxyacetaminophen sulfate	VLc83p	heFUtI	Hypercholesterolemia	exposure	MR Egger	3697.42	20	0
2-hydroxyacetaminophen sulfate	VLc83p	heFUtI	Hypercholesterolemia	exposure	Inverse variance weighted	3786.26	21	0
2-methoxyacetaminophen sulfate	2vU6P7	afAJvI	Hypercholesterolemia	exposure	MR Egger	577288	255	0
2-methoxyacetaminophen sulfate	2vU6P7	afAJvI	Hypercholesterolemia	exposure	Inverse variance weighted	581151	256	0
1-arachidonoylglycerophosphocholine	dPK9z3	nsw5zq	Hypercholesterolemia	exposure	MR Egger	33579.9	13	0
1-arachidonoylglycerophosphocholine	dPK9z3	nsw5zq	Hypercholesterolemia	exposure	Inverse variance weighted	42092.9	14	0
1-palmitoleoylglycerophosphocholine	aJiA8p	M15e0W	Hypercholesterolemia	exposure	MR Egger	2.46203	7	0.929929
1-palmitoleoylglycerophosphocholine	aJiA8p	M15e0W	Hypercholesterolemia	exposure	Inverse variance weighted	5.19978	8	0.736026
gamma-glutamylmethionine	fVQ7J1	1w8IZd	Hypercholesterolemia	exposure	MR Egger	53.4192	3	1.49235e-11
gamma-glutamylmethionine	fVQ7J1	1w8IZd	Hypercholesterolemia	exposure	Inverse variance weighted	61.7537	4	1.24118e-12
salicyluric	O2RvsU	9vwP7Y	Hypercholesterolemia	exposure	MR Egger	2.90215	6	0.821024
salicyluric	O2RvsU	9vwP7Y	Hypercholesterolemia	exposure	Inverse variance weighted	3.31444	7	0.854471
gamma-tocopherol	OG9mWH	USmr9I	Hypercholesterolemia	exposure	MR Egger	97.6935	5	1.61815e-19
gamma-tocopherol	OG9mWH	USmr9I	Hypercholesterolemia	exposure	Inverse variance weighted	98.3335	6	5.5863e-19
gamma-glutamylphenylalanine	FxirhW	8lBV23	Hypercholesterolemia	exposure	MR Egger	2832.78	15	0
gamma-glutamylphenylalanine	FxirhW	8lBV23	Hypercholesterolemia	exposure	Inverse variance weighted	5472.16	16	0
p-acetamidophenylglucuronide	SQzG9Y	nbDoGR	Hypercholesterolemia	exposure	MR Egger	7315.28	26	0
p-acetamidophenylglucuronide	SQzG9Y	nbDoGR	Hypercholesterolemia	exposure	Inverse variance weighted	18225.9	27	0
isobutyrylcarnitine	8WoVVT	uNWcnw	Hypercholesterolemia	exposure	MR Egger	61.7622	9	6.12582e-10
isobutyrylcarnitine	8WoVVT	uNWcnw	Hypercholesterolemia	exposure	Inverse variance weighted	65.0498	10	3.96536e-10
pseudouridine	kNSyuv	s2eZBX	Hypercholesterolemia	exposure	MR Egger	74.7716	14	2.60606e-10
pseudouridine	kNSyuv	s2eZBX	Hypercholesterolemia	exposure	Inverse variance weighted	76.5641	15	2.95032e-10
valerate	wHUVc2	H3sbOa	Hypercholesterolemia	exposure	MR Egger	1.49798	4	0.827
valerate	wHUVc2	H3sbOa	Hypercholesterolemia	exposure	Inverse variance weighted	5.23729	5	0.387613
alpha-ketoglutarate	K68eVn	576Tky	Hypercholesterolemia	exposure	MR Egger	766.923	5	1.65399e-163
alpha-ketoglutarate	K68eVn	576Tky	Hypercholesterolemia	exposure	Inverse variance weighted	1879.33	6	0
erythronate	NVD9gq	gMnawB	Hypercholesterolemia	exposure	MR Egger	4771.41	29	0
erythronate	NVD9gq	gMnawB	Hypercholesterolemia	exposure	Inverse variance weighted	8368.65	30	0
lathosterol	hpRxL2	HTalfI	Hypercholesterolemia	exposure	MR Egger	4249.94	9	0
lathosterol	hpRxL2	HTalfI	Hypercholesterolemia	exposure	Inverse variance weighted	6341.54	10	0
eicosenoate	oaYgfv	akzopG	Hypercholesterolemia	exposure	MR Egger	457.213	6	1.37532e-95
eicosenoate	oaYgfv	akzopG	Hypercholesterolemia	exposure	Inverse variance weighted	791.351	7	1.36402e-166
ADpSGEGDFXAEGGGVR	6x9FqS	mJu91J	Hypercholesterolemia	exposure	MR Egger	128.787	6	2.31369e-25
ADpSGEGDFXAEGGGVR	6x9FqS	mJu91J	Hypercholesterolemia	exposure	Inverse variance weighted	135.004	7	5.65184e-26
1-eicosatrienoylglycerophosphocholine	KN0oHh	QP0mTU	Hypercholesterolemia	exposure	MR Egger	9336.9	9	0
1-eicosatrienoylglycerophosphocholine	KN0oHh	QP0mTU	Hypercholesterolemia	exposure	Inverse variance weighted	25396.2	10	0
1-docosahexaenoylglycerophosphocholine	26WHxF	Z9oemy	Hypercholesterolemia	exposure	MR Egger	93.6177	2	4.69004e-21
1-docosahexaenoylglycerophosphocholine	26WHxF	Z9oemy	Hypercholesterolemia	exposure	Inverse variance weighted	124.399	3	8.70958e-27
1-eicosadienoylglycerophosphocholine	9LgNsp	xT1def	Hypercholesterolemia	exposure	MR Egger	113.1	5	9.05972e-23
1-eicosadienoylglycerophosphocholine	9LgNsp	xT1def	Hypercholesterolemia	exposure	Inverse variance weighted	196.153	6	1.25001e-39
piperine	bjII4f	K9Z4IX	Hypercholesterolemia	exposure	MR Egger	70.2866	4	1.97468e-14
piperine	bjII4f	K9Z4IX	Hypercholesterolemia	exposure	Inverse variance weighted	76.9191	5	3.69765e-15
octanoylcarnitine	FYTxBF	pI6eqK	Hypercholesterolemia	exposure	MR Egger	57108.5	11	0
octanoylcarnitine	FYTxBF	pI6eqK	Hypercholesterolemia	exposure	Inverse variance weighted	115899	12	0
alpha-hydroxyisovalerate	NrwRdn	5F6y7T	Hypercholesterolemia	exposure	MR Egger	21.003	5	0.000809014
alpha-hydroxyisovalerate	NrwRdn	5F6y7T	Hypercholesterolemia	exposure	Inverse variance weighted	554.839	6	1.27853e-116
N-acetylthreonine	wTXw0Z	sbHE1l	Hypercholesterolemia	exposure	MR Egger	11.9834	5	0.0350163
N-acetylthreonine	wTXw0Z	sbHE1l	Hypercholesterolemia	exposure	Inverse variance weighted	12.1971	6	0.0577136
decanoylcarnitine	okETsx	jKjljt	Hypercholesterolemia	exposure	MR Egger	75242.2	12	0
decanoylcarnitine	okETsx	jKjljt	Hypercholesterolemia	exposure	Inverse variance weighted	77170.3	13	0
1-palmitoylglycerophosphocholine	2VR10g	4oLNkJ	Hypercholesterolemia	exposure	MR Egger	20572.9	14	0
1-palmitoylglycerophosphocholine	2VR10g	4oLNkJ	Hypercholesterolemia	exposure	Inverse variance weighted	30019.1	15	0
1-heptadecanoylglycerophosphocholine	R4BRvk	pcV2jn	Hypercholesterolemia	exposure	MR Egger	301.3	4	5.67978e-64
1-heptadecanoylglycerophosphocholine	R4BRvk	pcV2jn	Hypercholesterolemia	exposure	Inverse variance weighted	329.661	5	4.17753e-69
1-oleoylglycerophosphocholine	x0phx0	i7wPZq	Hypercholesterolemia	exposure	MR Egger	7.65763	8	0.467607
1-oleoylglycerophosphocholine	x0phx0	i7wPZq	Hypercholesterolemia	exposure	Inverse variance weighted	8.02165	9	0.531966
1-stearoylglycerophosphocholine	Xr5Vos	jKzYWq	Hypercholesterolemia	exposure	MR Egger	12695.1	5	0
1-stearoylglycerophosphocholine	Xr5Vos	jKzYWq	Hypercholesterolemia	exposure	Inverse variance weighted	28966.5	6	0
5-dodecenoate	KXmL0p	5N0ujn	Hypercholesterolemia	exposure	MR Egger	612222	5	0
5-dodecenoate	KXmL0p	5N0ujn	Hypercholesterolemia	exposure	Inverse variance weighted	828207	6	0
stearidonate	zY12qe	fbUfkE	Hypercholesterolemia	exposure	MR Egger	272.123	6	7.62098e-56
stearidonate	zY12qe	fbUfkE	Hypercholesterolemia	exposure	Inverse variance weighted	1084.59	7	6.31717e-230
10-heptadecenoate	8YQtmZ	QhKIiM	Hypercholesterolemia	exposure	MR Egger	0.140779	2	0.932031
10-heptadecenoate	8YQtmZ	QhKIiM	Hypercholesterolemia	exposure	Inverse variance weighted	2.67217	3	0.444977
10-nonadecenoate	ElAc2f	SO6mw9	Hypercholesterolemia	exposure	MR Egger	0.0629273	2	0.969026
10-nonadecenoate	ElAc2f	SO6mw9	Hypercholesterolemia	exposure	Inverse variance weighted	0.99239	3	0.803093
epiandrosterone sulfate	7sX2wZ	liCpal	Hypercholesterolemia	exposure	MR Egger	148.8	11	2.62074e-26
epiandrosterone sulfate	7sX2wZ	liCpal	Hypercholesterolemia	exposure	Inverse variance weighted	193.223	12	8.14484e-35
bilirubin (Z	fnaqND	vXHCWQ	Hypercholesterolemia	exposure	MR Egger	3.41657	3	0.331744
bilirubin (Z	fnaqND	vXHCWQ	Hypercholesterolemia	exposure	Inverse variance weighted	4.84128	4	0.303975
metoprolol acid metabolite	SWOWFw	lAONv1	Hypercholesterolemia	exposure	MR Egger	3874.96	16	0
metoprolol acid metabolite	SWOWFw	lAONv1	Hypercholesterolemia	exposure	Inverse variance weighted	4720.35	17	0
1-arachidonoylglycerophosphoinositol	hws5s4	fJsR5Y	Hypercholesterolemia	exposure	MR Egger	2.84517	6	0.828014
1-arachidonoylglycerophosphoinositol	hws5s4	fJsR5Y	Hypercholesterolemia	exposure	Inverse variance weighted	4.10448	7	0.767668
asparagine	zeVhrP	rTouhV	Hypercholesterolemia	exposure	MR Egger	24648.7	26	0
asparagine	zeVhrP	rTouhV	Hypercholesterolemia	exposure	Inverse variance weighted	36471.7	27	0
3-(cystein-S-yl)acetaminophen	QkNcCl	Sq9ZFE	Hypercholesterolemia	exposure	MR Egger	879.857	39	2.62969e-159
3-(cystein-S-yl)acetaminophen	QkNcCl	Sq9ZFE	Hypercholesterolemia	exposure	Inverse variance weighted	881.262	40	6.42262e-159
1-methylxanthine	Dkfl2f	diKa3a	Hypercholesterolemia	exposure	MR Egger	22.8575	10	0.0112848
1-methylxanthine	Dkfl2f	diKa3a	Hypercholesterolemia	exposure	Inverse variance weighted	149.242	11	2.12869e-26
7-methylxanthine	E96zKh	RsssBN	Hypercholesterolemia	exposure	MR Egger	49.6953	3	9.27655e-11
7-methylxanthine	E96zKh	RsssBN	Hypercholesterolemia	exposure	Inverse variance weighted	55.664	4	2.35822e-11
1-methylurate	u0RqvC	PGg4Ax	Hypercholesterolemia	exposure	MR Egger	299.52	8	5.21072e-60
1-methylurate	u0RqvC	PGg4Ax	Hypercholesterolemia	exposure	Inverse variance weighted	1611.53	9	0
isovalerylcarnitine	AwCgTb	Ciz7i0	Hypercholesterolemia	exposure	MR Egger	258.447	13	1.12393e-47
isovalerylcarnitine	AwCgTb	Ciz7i0	Hypercholesterolemia	exposure	Inverse variance weighted	308.875	14	1.66298e-57
1-stearoylglycerophosphoethanolamine	WhKFQe	cgqjYr	Hypercholesterolemia	exposure	MR Egger	1581.85	7	0
1-stearoylglycerophosphoethanolamine	WhKFQe	cgqjYr	Hypercholesterolemia	exposure	Inverse variance weighted	2122.9	8	0
1-linoleoylglycerophosphocholine	3IJGpw	AdZsCZ	Hypercholesterolemia	exposure	MR Egger	46.997	6	1.87373e-08
1-linoleoylglycerophosphocholine	3IJGpw	AdZsCZ	Hypercholesterolemia	exposure	Inverse variance weighted	55.6349	7	1.1158e-09
bradykinin	pU6KgB	Jtxdy8	Hypercholesterolemia	exposure	MR Egger	11593.4	12	0
bradykinin	pU6KgB	Jtxdy8	Hypercholesterolemia	exposure	Inverse variance weighted	15440.1	13	0
gamma-glutamylisoleucine	VETzT1	Mqczwb	Hypercholesterolemia	exposure	MR Egger	81.6822	10	2.34782e-13
gamma-glutamylisoleucine	VETzT1	Mqczwb	Hypercholesterolemia	exposure	Inverse variance weighted	81.8195	11	6.55704e-13
7-methylguanine	08leFf	ir2E05	Hypercholesterolemia	exposure	MR Egger	0.106385	2	0.948198
7-methylguanine	08leFf	ir2E05	Hypercholesterolemia	exposure	Inverse variance weighted	0.935453	3	0.816865
phenylacetylglutamine	cYoFii	b3LZlU	Hypercholesterolemia	exposure	MR Egger	1297.45	7	5.91629e-276
phenylacetylglutamine	cYoFii	b3LZlU	Hypercholesterolemia	exposure	Inverse variance weighted	2991.79	8	0
pro-hydroxy-pro	sy124j	tYid4s	Hypercholesterolemia	exposure	MR Egger	22.8168	6	0.000860208
pro-hydroxy-pro	sy124j	tYid4s	Hypercholesterolemia	exposure	Inverse variance weighted	37.9169	7	3.14236e-06
N2	mdmN6c	ZEBeIv	Hypercholesterolemia	exposure	MR Egger	3928.54	34	0
N2	mdmN6c	ZEBeIv	Hypercholesterolemia	exposure	Inverse variance weighted	4095.53	35	0
oleoylcarnitine	y7oXgs	X6bEE2	Hypercholesterolemia	exposure	MR Egger	18.8162	3	0.000298395
oleoylcarnitine	y7oXgs	X6bEE2	Hypercholesterolemia	exposure	Inverse variance weighted	294.343	4	1.79887e-62
1-arachidonoylglycerophosphoethanolamine	ahYywV	osjQ5r	Hypercholesterolemia	exposure	MR Egger	1106.4	13	2.39277e-228
1-arachidonoylglycerophosphoethanolamine	ahYywV	osjQ5r	Hypercholesterolemia	exposure	Inverse variance weighted	2363.09	14	0
2-palmitoylglycerophosphocholine	rheZ17	OELCpm	Hypercholesterolemia	exposure	MR Egger	27875.5	9	0
2-palmitoylglycerophosphocholine	rheZ17	OELCpm	Hypercholesterolemia	exposure	Inverse variance weighted	35247.8	10	0
2-oleoylglycerophosphocholine	5WCvmw	WaYKky	Hypercholesterolemia	exposure	MR Egger	275.641	12	6.00602e-52
2-oleoylglycerophosphocholine	5WCvmw	WaYKky	Hypercholesterolemia	exposure	Inverse variance weighted	354.324	13	9.55053e-68
2-stearoylglycerophosphocholine	ZJNVfy	egIXsq	Hypercholesterolemia	exposure	MR Egger	220.708	5	1.04795e-45
2-stearoylglycerophosphocholine	ZJNVfy	egIXsq	Hypercholesterolemia	exposure	Inverse variance weighted	344.967	6	1.85739e-71
2-linoleoylglycerophosphocholine	A2ETXk	JMTR3W	Hypercholesterolemia	exposure	MR Egger	3538.46	10	0
2-linoleoylglycerophosphocholine	A2ETXk	JMTR3W	Hypercholesterolemia	exposure	Inverse variance weighted	15962	11	0
1-palmitoylglycerophosphoinositol	jfGIGd	TpC95N	Hypercholesterolemia	exposure	MR Egger	26.955	4	2.03001e-05
1-palmitoylglycerophosphoinositol	jfGIGd	TpC95N	Hypercholesterolemia	exposure	Inverse variance weighted	27.271	5	5.05118e-05
catechol sulfate	ssbxiR	y7fsIT	Hypercholesterolemia	exposure	MR Egger	2508.65	7	0
catechol sulfate	ssbxiR	y7fsIT	Hypercholesterolemia	exposure	Inverse variance weighted	3386.71	8	0
hydroquinone sulfate	QxyZxJ	RTzDbI	Hypercholesterolemia	exposure	MR Egger	90.8143	9	1.11744e-15
hydroquinone sulfate	QxyZxJ	RTzDbI	Hypercholesterolemia	exposure	Inverse variance weighted	118.953	10	8.25023e-21
2-methylbutyroylcarnitine	mpisKm	aAlaR6	Hypercholesterolemia	exposure	MR Egger	243.65	11	5.96126e-46
2-methylbutyroylcarnitine	mpisKm	aAlaR6	Hypercholesterolemia	exposure	Inverse variance weighted	294.484	12	6.75288e-56
hydroxyisovaleroyl carnitine	982XEk	8pjkUQ	Hypercholesterolemia	exposure	MR Egger	1.22621	3	0.746725
hydroxyisovaleroyl carnitine	982XEk	8pjkUQ	Hypercholesterolemia	exposure	Inverse variance weighted	1.28119	4	0.864559
glutaroyl carnitine	1j2ELF	GIHPRo	Hypercholesterolemia	exposure	MR Egger	4216.67	12	0
glutaroyl carnitine	1j2ELF	GIHPRo	Hypercholesterolemia	exposure	Inverse variance weighted	4239.84	13	0
2-tetradecenoyl carnitine	XG3BpO	V8MXjg	Hypercholesterolemia	exposure	MR Egger	13.8513	7	0.0538911
2-tetradecenoyl carnitine	XG3BpO	V8MXjg	Hypercholesterolemia	exposure	Inverse variance weighted	16.9318	8	0.0308268
4-hydroxyhippurate	IB3TXE	9bxZjb	Hypercholesterolemia	exposure	MR Egger	0.0310858	2	0.984577
4-hydroxyhippurate	IB3TXE	9bxZjb	Hypercholesterolemia	exposure	Inverse variance weighted	0.0393572	3	0.997948
1-palmitoylglycerophosphoethanolamine	K3BGpT	qzWaG5	Hypercholesterolemia	exposure	MR Egger	2315.5	13	0
1-palmitoylglycerophosphoethanolamine	K3BGpT	qzWaG5	Hypercholesterolemia	exposure	Inverse variance weighted	4422.98	14	0
3-(3-hydroxyphenyl)propionate	dKjBLW	ZneJpE	Hypercholesterolemia	exposure	MR Egger	0.124612	2	0.939596
3-(3-hydroxyphenyl)propionate	dKjBLW	ZneJpE	Hypercholesterolemia	exposure	Inverse variance weighted	2.9525	3	0.399007
tetradecanedioate	X6EdtD	uJBWFf	Hypercholesterolemia	exposure	MR Egger	9.84774	9	0.362952
tetradecanedioate	X6EdtD	uJBWFf	Hypercholesterolemia	exposure	Inverse variance weighted	35.4193	10	0.000105872
2-hydroxypalmitate	aJmzdv	yD8Ke8	Hypercholesterolemia	exposure	MR Egger	42826.5	19	0
2-hydroxypalmitate	aJmzdv	yD8Ke8	Hypercholesterolemia	exposure	Inverse variance weighted	43388.1	20	0
hexadecanedioate	MpDYe1	zhoh2u	Hypercholesterolemia	exposure	MR Egger	658.147	11	5.01437e-134
hexadecanedioate	MpDYe1	zhoh2u	Hypercholesterolemia	exposure	Inverse variance weighted	2042.88	12	0
dihomo-linolenate	KErD0A	mxdXUB	Hypercholesterolemia	exposure	MR Egger	17.9266	9	0.0360345
dihomo-linolenate	KErD0A	mxdXUB	Hypercholesterolemia	exposure	Inverse variance weighted	18.0197	10	0.0546322
threitol	BuanlA	tA9lMH	Hypercholesterolemia	exposure	MR Egger	1.44626	5	0.919187
threitol	BuanlA	tA9lMH	Hypercholesterolemia	exposure	Inverse variance weighted	2.94169	6	0.816129
thymol sulfate	4yVeBz	tlrR3M	Hypercholesterolemia	exposure	MR Egger	98.8663	2	3.39976e-22
thymol sulfate	4yVeBz	tlrR3M	Hypercholesterolemia	exposure	Inverse variance weighted	830.743	3	9.30198e-180
4-acetaminophen sulfate	ng2lkf	QsIldR	Hypercholesterolemia	exposure	MR Egger	1334.41	13	2.06642e-277
4-acetaminophen sulfate	ng2lkf	QsIldR	Hypercholesterolemia	exposure	Inverse variance weighted	3609.56	14	0
4-vinylphenol sulfate	sSZAYH	xSY6qB	Hypercholesterolemia	exposure	MR Egger	22658.7	5	0
4-vinylphenol sulfate	sSZAYH	xSY6qB	Hypercholesterolemia	exposure	Inverse variance weighted	42754.6	6	0
p-cresol sulfate	HDEtnM	zN76cT	Hypercholesterolemia	exposure	MR Egger	44.7523	6	5.24163e-08
p-cresol sulfate	HDEtnM	zN76cT	Hypercholesterolemia	exposure	Inverse variance weighted	45.1412	7	1.28395e-07
gamma-glutamylglutamate	y3F1EF	W9HrwT	Hypercholesterolemia	exposure	MR Egger	1.92323	6	0.926622
gamma-glutamylglutamate	y3F1EF	W9HrwT	Hypercholesterolemia	exposure	Inverse variance weighted	2.45557	7	0.930405
octadecanedioate	3t1Pxt	QwmA41	Hypercholesterolemia	exposure	MR Egger	6.28296	3	0.0986265
octadecanedioate	3t1Pxt	QwmA41	Hypercholesterolemia	exposure	Inverse variance weighted	8.27622	4	0.0819682
leucylleucine	UM1A6T	hgl2Ti	Hypercholesterolemia	exposure	MR Egger	42.3373	4	1.42006e-08
leucylleucine	UM1A6T	hgl2Ti	Hypercholesterolemia	exposure	Inverse variance weighted	60.4045	5	1.0026e-11
7-alpha-hydroxy-3-oxo-4-cholestenoate (7-Hoca)	GVPHok	MUnC01	Hypercholesterolemia	exposure	MR Egger	472.839	6	5.94612e-99
7-alpha-hydroxy-3-oxo-4-cholestenoate (7-Hoca)	GVPHok	MUnC01	Hypercholesterolemia	exposure	Inverse variance weighted	6412.89	7	0
n-Butyl Oleate	6HIN1X	UoPDps	Hypercholesterolemia	exposure	MR Egger	2.47685	4	0.648785
n-Butyl Oleate	6HIN1X	UoPDps	Hypercholesterolemia	exposure	Inverse variance weighted	3.34103	5	0.647566
dimethylarginine (SDMA + ADMA)	lth9PZ	zmW0IC	Hypercholesterolemia	exposure	MR Egger	11.8305	17	0.810288
dimethylarginine (SDMA + ADMA)	lth9PZ	zmW0IC	Hypercholesterolemia	exposure	Inverse variance weighted	12.782	18	0.804356
taurolithocholate 3-sulfate	nUVso1	GKeFAX	Hypercholesterolemia	exposure	MR Egger	1438.37	8	2.85494e-305
taurolithocholate 3-sulfate	nUVso1	GKeFAX	Hypercholesterolemia	exposure	Inverse variance weighted	1439.36	9	2.41758e-304
succinylcarnitine	8qzMSF	82O93Z	Hypercholesterolemia	exposure	MR Egger	6060.2	31	0
succinylcarnitine	8qzMSF	82O93Z	Hypercholesterolemia	exposure	Inverse variance weighted	22438.7	32	0
tryptophan betaine	u3GjL5	HLjUPI	Hypercholesterolemia	exposure	MR Egger	750.509	7	8.83225e-158
tryptophan betaine	u3GjL5	HLjUPI	Hypercholesterolemia	exposure	Inverse variance weighted	2045.74	8	0
cyclo(leu-pro)	nszSaD	tVpsua	Hypercholesterolemia	exposure	MR Egger	133.379	3	1.01128e-28
cyclo(leu-pro)	nszSaD	tVpsua	Hypercholesterolemia	exposure	Inverse variance weighted	567.018	4	2.12683e-121
chiro-inositol	UVTPml	C696fB	Hypercholesterolemia	exposure	MR Egger	0.49461	4	0.974024
chiro-inositol	UVTPml	C696fB	Hypercholesterolemia	exposure	Inverse variance weighted	34.4317	5	1.95329e-06
5alpha-androstan-3beta	brhhSg	mqkorN	Hypercholesterolemia	exposure	MR Egger	29764.1	17	0
5alpha-androstan-3beta	brhhSg	mqkorN	Hypercholesterolemia	exposure	Inverse variance weighted	396447	18	0
4-androsten-3beta	1XBS46	htnaFc	Hypercholesterolemia	exposure	MR Egger	387.57	17	7.32795e-72
4-androsten-3beta	1XBS46	htnaFc	Hypercholesterolemia	exposure	Inverse variance weighted	623.396	18	9.70086e-121
2-hydroxyglutarate	dEEMso	El7eNv	Hypercholesterolemia	exposure	MR Egger	518.133	7	1.0115e-107
2-hydroxyglutarate	dEEMso	El7eNv	Hypercholesterolemia	exposure	Inverse variance weighted	4030.04	8	0
palmitoyl sphingomyelin	YrhdEl	6Tk0C4	Hypercholesterolemia	exposure	MR Egger	7403.75	27	0
palmitoyl sphingomyelin	YrhdEl	6Tk0C4	Hypercholesterolemia	exposure	Inverse variance weighted	17324.5	28	0
cis-4-decenoyl carnitine	ZOTWwu	R6KMpF	Hypercholesterolemia	exposure	MR Egger	28749	9	0
cis-4-decenoyl carnitine	ZOTWwu	R6KMpF	Hypercholesterolemia	exposure	Inverse variance weighted	162711	10	0
15-methylpalmitate (isobar with 2-methylpalmitate)	bFZ1rp	qqXpYU	Hypercholesterolemia	exposure	MR Egger	2515.72	6	0
15-methylpalmitate (isobar with 2-methylpalmitate)	bFZ1rp	qqXpYU	Hypercholesterolemia	exposure	Inverse variance weighted	3915.39	7	0

## Sheet: Table S3
Table S3. Summary of the results of detailed level pleiotropy calculations for various MR Methods
metabolonDescription	id.exposure	id.outcome	outcome	exposure	egger_intercept	se	pval
glutamine	4RxwEl	pJI3pT	Hypercholesterolemia	exposure	0.0195135	0.0267773	0.506537
tryptophan	3Ok3Ux	3xC6kv	Hypercholesterolemia	exposure	0.324145	0.212093	0.129413
leucine	EVMIoU	Cy5WbC	Hypercholesterolemia	exposure	-0.375301	0.214631	0.0830084
cholesterol	yBYkul	CpqnRn	Hypercholesterolemia	exposure	-0.28317	0.0517793	1.46929e-05
lactate	50MX0F	jitmVN	Hypercholesterolemia	exposure	-0.0499065	0.060328	0.468754
3-hydroxybutyrate (BHBA)	Rhs7Lt	l7jGDO	Hypercholesterolemia	exposure	-0.463015	0.0529168	0.000940247
cotinine	zw9ANL	t96nWz	Hypercholesterolemia	exposure	-0.0477594	0.0483236	0.348818
caffeine	90sQY5	i93i8Q	Hypercholesterolemia	exposure	-0.259243	0.0601996	0.00766878
mannose	Ad93FN	xyg0CG	Hypercholesterolemia	exposure	0.637969	0.0562744	9.36453e-09
pyruvate	s8Osao	gLPcIt	Hypercholesterolemia	exposure	-0.0281393	0.161634	0.86672
uridine	OB9le7	7ZNi5m	Hypercholesterolemia	exposure	0.0245045	0.0395894	0.546633
linoleate	v63kP7	sPGC9N	Hypercholesterolemia	exposure	0.0301262	0.143854	0.838783
allantoin	aQ8g3C	1q7KXe	Hypercholesterolemia	exposure	-0.0144547	0.249878	0.955135
arachidonate	HTbpRM	O6ddeo	Hypercholesterolemia	exposure	0.362597	0.267327	0.195044
deoxycholate	5uYcC3	oscwfV	Hypercholesterolemia	exposure	-0.624439	0.25403	0.0362696
margarate	NN2nur	xyQQCx	Hypercholesterolemia	exposure	1.91939	0.786859	0.092557
inosine	IU8EUQ	Ux1SqZ	Hypercholesterolemia	exposure	-0.164863	0.155516	0.366889
isoleucine	TqrCbQ	xpqkXo	Hypercholesterolemia	exposure	-0.33048	0.142765	0.0431487
threonine	nsFXnm	DoCjrb	Hypercholesterolemia	exposure	-0.129739	0.249013	0.6246
tyrosine	c42UR1	6yJhoX	Hypercholesterolemia	exposure	1.08653	0.626232	0.100828
lysine	eXVY9m	Unrs4p	Hypercholesterolemia	exposure	1.24795	0.121144	6.79729e-06
methionine	Uvvb3n	W3Vbu5	Hypercholesterolemia	exposure	0.966728	0.60611	0.139026
malate	KsiesT	ZrtvHm	Hypercholesterolemia	exposure	0.027639	0.580823	0.964327
palmitate	TY0REk	JcSf4P	Hypercholesterolemia	exposure	-0.0403231	0.0756932	0.602583
nonadecanoate	m3hfHP	6ArcRK	Hypercholesterolemia	exposure	-0.0719868	0.0603011	0.277614
stearate	5ATsqd	wOT98Q	Hypercholesterolemia	exposure	-0.574251	0.00963555	3.40177e-30
oleate	PAoQvQ	mXtlR7	Hypercholesterolemia	exposure	-1.25934	0.428732	0.0165574
pentadecanoate	6anli6	8drYcr	Hypercholesterolemia	exposure	0.922016	0.220801	0.00128615
myristate	VJY3P8	KjhfmI	Hypercholesterolemia	exposure	0.077067	0.0772653	0.342077
pipecolate	aQZYtG	aFYfKW	Hypercholesterolemia	exposure	-0.0364812	0.0310769	0.284917
ornithine	9WoNFg	NkWlaH	Hypercholesterolemia	exposure	-0.0108447	0.0780211	0.902185
5-oxoproline	hPRTra	iBtdHd	Hypercholesterolemia	exposure	0.00465936	0.0404709	0.90987
pantothenate	oazSUr	5N4rBL	Hypercholesterolemia	exposure	0.0294507	0.0141376	0.070769
salicylate	voO51x	i0yHBb	Hypercholesterolemia	exposure	0.304235	0.385137	0.447889
4-acetamidobutanoate	SzXho6	s9B5kX	Hypercholesterolemia	exposure	-0.05649	0.0630015	0.378136
alpha-tocopherol	mVnRtH	165Vr6	Hypercholesterolemia	exposure	-0.502026	0.129325	0.0302848
citrate	UWR5fo	Z0fywM	Hypercholesterolemia	exposure	-0.379012	0.224504	0.10174
glycerate	NCOuyr	5RdE75	Hypercholesterolemia	exposure	0.069164	0.0461949	0.273028
guanosine	JTjxe6	jAcJuH	Hypercholesterolemia	exposure	-0.054409	0.0862554	0.555883
N-acetylalanine	QQmc1V	MCJ6QK	Hypercholesterolemia	exposure	0.0041331	0.351638	0.9908
urate	qNkgY4	zjZkiO	Hypercholesterolemia	exposure	-1.22045	0.673694	0.0915533
ursodeoxycholate	3nH665	O5qax0	Hypercholesterolemia	exposure	-0.0374744	0.0295634	0.294391
arginine	tH0bkx	VcVbO8	Hypercholesterolemia	exposure	-1.40157	0.229285	0.00017649
ascorbate_Vitamin C	yRUpDi	ety5h4	Hypercholesterolemia	exposure	-0.427726	0.294008	0.205477
heptanoate	Gl3Tdo	4vqcPO	Hypercholesterolemia	exposure	1.71081	0.323914	6.10443e-05
laurate	Sj3EAM	WvjwHi	Hypercholesterolemia	exposure	0.0856935	0.154599	0.585231
urea	CTgUW0	c0yWdF	Hypercholesterolemia	exposure	-2.30511	1.40821	0.162576
cortisol	uq7K4U	FFxRVE	Hypercholesterolemia	exposure	-0.609892	0.0314629	0.000299892
cortisone	YCpG9A	iA2aXR	Hypercholesterolemia	exposure	-0.0875828	0.0658607	0.199323
proline	gL3sKd	oC72EO	Hypercholesterolemia	exposure	0.351218	0.185873	0.0704682
citrulline	IcStPz	uNQybL	Hypercholesterolemia	exposure	0.21477	0.101634	0.0467283
biliverdin	t1xWqd	8sbd8g	Hypercholesterolemia	exposure	-0.00538114	0.034283	0.881416
serotonin (5HT)	mfB0Ay	TGyXHG	Hypercholesterolemia	exposure	0.730606	1.52181	0.642616
gamma-glutamylglutamine	vdI0Mf	uTqkyq	Hypercholesterolemia	exposure	0.0594894	0.134601	0.667916
gamma-glutamyltyrosine	9A8z8C	fhbgiF	Hypercholesterolemia	exposure	-0.614976	0.1546	0.000636582
hypoxanthine	5qQEGo	CWMGQT	Hypercholesterolemia	exposure	-0.281544	0.12012	0.0437425
betaine	uggPYN	zifqVB	Hypercholesterolemia	exposure	-0.13903	0.0615318	0.0351719
caprate	v3XiCt	U9iyLt	Hypercholesterolemia	exposure	-0.389803	0.217739	0.100948
3-methoxytyrosine	NtTkm5	VROQqf	Hypercholesterolemia	exposure	-0.0335789	0.0822723	0.704071
pelargonate	ZpHgmh	CPDRTi	Hypercholesterolemia	exposure	-0.214651	0.504478	0.675021
undecanoate	WuUsOi	8igwLY	Hypercholesterolemia	exposure	-0.222014	0.10354	0.0531874
beta-hydroxyisovalerate	9aUTEM	OpXxte	Hypercholesterolemia	exposure	0.151008	0.0440273	0.0056244
taurodeoxycholate	xIycEi	J2nDDs	Hypercholesterolemia	exposure	-0.336139	0.371811	0.432606
glycerol	Kr4B4g	uZwyTB	Hypercholesterolemia	exposure	-0.142666	0.0466205	0.0183195
kynurenine	Y02iEL	TPpuw3	Hypercholesterolemia	exposure	0.196361	0.602046	0.747255
mannitol	cV5Q3n	t13rAG	Hypercholesterolemia	exposure	0.0629282	0.034772	0.130116
glycerol 3-phosphate (G3P)	y7W8UU	IABu21	Hypercholesterolemia	exposure	0.113971	0.332805	0.745934
acetylphosphate	N9OXCZ	goUQB5	Hypercholesterolemia	exposure	0.534784	0.305121	0.130205
carnitine	YUvJ9G	LeA54A	Hypercholesterolemia	exposure	-0.856049	0.304135	0.00567375
choline	e7KOFv	IKtZxK	Hypercholesterolemia	exposure	-1.10497	1.73254	0.539504
N-acetylornithine	gDEmSN	61gyhr	Hypercholesterolemia	exposure	0.100338	0.147644	0.507116
N1-methyladenosine	WRGcvj	OhTK1p	Hypercholesterolemia	exposure	0.247066	0.234443	0.369332
3-methyl-2-oxovalerate	ntRXz3	xWcnz6	Hypercholesterolemia	exposure	0.00928776	0.0316218	0.77186
3-methylhistidine	rjMnCR	3MsKWM	Hypercholesterolemia	exposure	-1.1397	0.251134	0.0200298
3-phenylpropionate (hydrocinnamate)	8wRh2k	FvElGZ	Hypercholesterolemia	exposure	0.115248	0.0547494	0.0891837
hippurate	nmL2So	WDdYgG	Hypercholesterolemia	exposure	-0.550579	0.366166	0.18337
benzoate	iZSVt3	L5QTbB	Hypercholesterolemia	exposure	0.0249428	0.0308307	0.428021
phenylacetate	a6y0Ry	Qjk5l1	Hypercholesterolemia	exposure	1.46704	3.23964	0.695046
glycerophosphorylcholine (GPC)	3VZTZ3	ndFXBe	Hypercholesterolemia	exposure	-0.0547763	0.0448917	0.257139
ibuprofen	J2g4HH	TV1KQT	Hypercholesterolemia	exposure	-1.69237	0.150093	1.75933e-17
dihomo-linoleate	tZ6MvC	Zb2PGX	Hypercholesterolemia	exposure	0.0134363	0.0282139	0.666444
2-hydroxystearate	ba03JU	3hnKxl	Hypercholesterolemia	exposure	0.0190955	0.00609887	0.00795758
2-hydroxyhippurate (salicylurate)	PAKqI0	d7nXou	Hypercholesterolemia	exposure	0.243155	0.45111	0.606587
indolelactate	bp4hiH	5c1GGS	Hypercholesterolemia	exposure	0.145404	0.038245	0.00522237
glycylvaline	yN247k	UZeyxF	Hypercholesterolemia	exposure	0.489754	3.5278	0.902304
gamma-glutamylleucine	0Xb9Uf	rnPh4E	Hypercholesterolemia	exposure	0.0460622	0.0399377	0.264725
theophylline	qDdnIX	IfXzmT	Hypercholesterolemia	exposure	-2.52173	0.31812	9.66407e-05
eicosapentaenoate(EPA)	roRCOm	7Jhrzx	Hypercholesterolemia	exposure	0.0411522	0.0882816	0.657553
estrone 3-sulfate	iQPpNe	ysUJiI	Hypercholesterolemia	exposure	0.806796	0.0544019	1.51837e-06
glycocholate	AEP72H	UdSOry	Hypercholesterolemia	exposure	-0.0935978	0.312906	0.793065
glycodeoxycholate	9cduad	t1vbAZ	Hypercholesterolemia	exposure	0.0380601	0.059267	0.586541
taurochenodeoxycholate	XTltwe	VunWYN	Hypercholesterolemia	exposure	-0.694394	0.228771	0.0560743
taurocholate	2Ujj16	7zHg4b	Hypercholesterolemia	exposure	-0.0223414	0.0752568	0.776576
myo-inositol	ZxovXS	4fES84	Hypercholesterolemia	exposure	-0.42836	0.0467646	3.89717e-09
glucose	h5iDCs	x8hrig	Hypercholesterolemia	exposure	-0.532564	0.0583588	5.8166e-08
erythritol	Ekhe7v	RFR15d	Hypercholesterolemia	exposure	0.0939649	0.0425968	0.0476287
2-hydroxybutyrate (AHB)	qMasqF	OdaEvN	Hypercholesterolemia	exposure	-1.02459	0.0594134	5.41581e-07
3-methyl-2-oxobutyrate	zSBWWs	YE5zQo	Hypercholesterolemia	exposure	-0.0315425	0.0763015	0.693687
1-palmitoylglycerol (1-monopalmitin)	33BFCG	ZjN0Qi	Hypercholesterolemia	exposure	-0.0270236	0.0318091	0.428164
saccharin	32T9Ha	Vh0jD3	Hypercholesterolemia	exposure	-0.264994	0.195532	0.268352
1-oleoylglycerol (1-monoolein)	so078q	jpuaDy	Hypercholesterolemia	exposure	-0.030471	0.0983196	0.767105
1-stearoylglycerol (1-monostearin)	ChrnUn	Wa4zqt	Hypercholesterolemia	exposure	0.190029	0.0752563	0.0266587
2-hydroxyisobutyrate	r2O0fH	2xUVga	Hypercholesterolemia	exposure	-0.0899267	0.0396439	0.0494955
4-methyl-2-oxopentanoate	EuNQlI	HE2ztZ	Hypercholesterolemia	exposure	0.235397	0.086903	0.0302544
phenyllactate (PLA)	qc4sum	zxTyrK	Hypercholesterolemia	exposure	-0.00692673	0.0607535	0.911484
homocitrulline	8Q7Deq	2N9bOG	Hypercholesterolemia	exposure	0.104177	0.0696798	0.273518
aspartylphenylalanine	knHjk4	uQ2HcR	Hypercholesterolemia	exposure	0.0684136	0.0637712	0.361982
levulinate (4-oxovalerate)	ipOpEi	MKLRmo	Hypercholesterolemia	exposure	-0.00586079	0.0397381	0.883806
cholate	y5tFO1	BGdh8f	Hypercholesterolemia	exposure	-0.00154266	0.079271	0.986241
1-linoleoylglycerol (1-monolinolein)	MwBUuX	rSSici	Hypercholesterolemia	exposure	0.0246243	0.0776472	0.767007
indoleacetate	hbYQdy	fBxbbc	Hypercholesterolemia	exposure	0.00728584	0.0341109	0.835625
hyodeoxycholate	nsLlsu	ktz5YX	Hypercholesterolemia	exposure	-0.0610384	0.0499012	0.27576
3-indoxyl sulfate	OTjoG5	9yDGsB	Hypercholesterolemia	exposure	-0.0619836	0.0862468	0.524258
N-acetylglycine	RZ6sr7	LdgMBO	Hypercholesterolemia	exposure	0.336479	0.358064	0.369506
erythrose	pjNyvG	QRHpzP	Hypercholesterolemia	exposure	0.0684907	0.635648	0.92403
glycerol 2-phosphate	DeMCcH	rn7Zam	Hypercholesterolemia	exposure	-0.00052975	0.0123975	0.966414
threonate	Yay0lJ	XkADtG	Hypercholesterolemia	exposure	-0.242983	0.122896	0.0762345
cysteine	ejZ3Eq	OFfFXO	Hypercholesterolemia	exposure	0.475301	0.0918463	0.000847968
N-(2-furoyl)glycine	9BMR8o	iEGgJc	Hypercholesterolemia	exposure	-0.594411	0.187693	0.00896763
DSGEGDFXAEGGGVR	qhZtj7	wfe5tN	Hypercholesterolemia	exposure	-2.63865	0.660281	0.0280772
pyridoxate	c7gmPD	5xCDs7	Hypercholesterolemia	exposure	-0.577396	0.519595	0.317022
androsterone sulfate	n1huTo	dbMXBk	Hypercholesterolemia	exposure	0.913078	0.213351	0.000450946
3-carboxy-4-methyl-5-propyl-2-furanpropanoate (CMPF)	ysdNZB	1ke6EK	Hypercholesterolemia	exposure	-0.546982	0.0982826	0.00142564
3-(4-hydroxyphenyl)lactate	Bnyeqt	70dUCk	Hypercholesterolemia	exposure	0.00423454	0.0174669	0.813345
acetylcarnitine	FaTQfp	K69oaw	Hypercholesterolemia	exposure	0.47582	0.356269	0.21844
serine	61BwyA	ydAzA1	Hypercholesterolemia	exposure	0.66955	0.0778054	2.12543e-07
trans-4-hydroxyproline	Vu0RJq	FKwtMg	Hypercholesterolemia	exposure	0.0364603	0.0161723	0.152873
hexanoylcarnitine	MJjWuo	8maFyx	Hypercholesterolemia	exposure	-0.695882	0.243804	0.0135455
glycine	nzH8vw	9Kmu6A	Hypercholesterolemia	exposure	0.305301	0.0854493	0.00190453
alanine	hFsFLl	Q66mlm	Hypercholesterolemia	exposure	-0.410374	0.14109	0.011446
glycochenodeoxycholate	lyzNr6	kx2hY6	Hypercholesterolemia	exposure	0.806604	0.122315	0.000170359
2-aminobutyrate	NXBlB6	MR6lAb	Hypercholesterolemia	exposure	-0.0913937	0.134009	0.502359
scyllo-inositol	8fCBqI	RqvjAK	Hypercholesterolemia	exposure	1.94434	2.98633	0.561419
gamma-glutamylvaline	AKz6GJ	aK4V1M	Hypercholesterolemia	exposure	0.0372543	0.0307991	0.271928
indolepropionate	2auF5D	sr49HW	Hypercholesterolemia	exposure	0.160279	0.117554	0.205868
butyrylcarnitine	hhqCdx	K5ykyC	Hypercholesterolemia	exposure	2.05628	0.479961	0.000195251
myristoleate	e9pQLJ	cNly7w	Hypercholesterolemia	exposure	1.63345	0.161183	1.95934e-05
dehydroisoandrosterone sulfate (DHEA-S)	fjrnfz	LYjJcG	Hypercholesterolemia	exposure	-0.299182	0.383372	0.451625
3-methylxanthine	1r71F0	8hpzWM	Hypercholesterolemia	exposure	0.227743	0.116361	0.107673
propionylcarnitine	j0WUlY	Jfv3uy	Hypercholesterolemia	exposure	-0.333421	0.0875638	0.00154724
caproate	2hLeCE	Pk1yc3	Hypercholesterolemia	exposure	-3.33316	1.45595	0.0478264
caprylate	YhfX3n	L4SZWr	Hypercholesterolemia	exposure	1.02757	0.303305	0.00308773
10-undecenoate	EnyaZq	qaLHT2	Hypercholesterolemia	exposure	-0.869205	0.465367	0.0828665
docosapentaenoate (n3 DPA)	DLdq4i	zfCRCn	Hypercholesterolemia	exposure	0.540737	0.656761	0.470665
phenol sulfate	l8EZxh	U5L8oY	Hypercholesterolemia	exposure	-0.218734	2.46014	0.932604
bilirubin (E	NhlSFL	ejlZdp	Hypercholesterolemia	exposure	-0.0920838	0.125993	0.540887
heme	HixGMO	L000Qu	Hypercholesterolemia	exposure	0.686494	2.38229	0.800339
1-linoleoylglycerophosphoethanolamine	LQ9RKU	zypa96	Hypercholesterolemia	exposure	0.00843354	0.0680021	0.907283
3-dehydrocarnitine	OMmlyy	i67mO8	Hypercholesterolemia	exposure	0.355745	0.124321	0.0113083
pyroglutamine	VvCTxC	QMkK6E	Hypercholesterolemia	exposure	1.33814	0.939742	0.184908
C-glycosyltryptophan	dBGlHa	0FKOtG	Hypercholesterolemia	exposure	-0.163039	0.0140284	6.90205e-08
adrenate	ikcyy6	L2fvVh	Hypercholesterolemia	exposure	-0.192444	0.153026	0.26408
ADSGEGDFXAEGGGVR	qDWlTM	foJaFJ	Hypercholesterolemia	exposure	-0.16289	0.198984	0.472983
2-hydroxyacetaminophen sulfate	VLc83p	heFUtI	Hypercholesterolemia	exposure	-0.135707	0.195765	0.496147
2-methoxyacetaminophen sulfate	2vU6P7	afAJvI	Hypercholesterolemia	exposure	-0.181388	0.138863	0.192648
1-arachidonoylglycerophosphocholine	dPK9z3	nsw5zq	Hypercholesterolemia	exposure	-0.512014	0.282039	0.0925905
1-palmitoleoylglycerophosphocholine	aJiA8p	M15e0W	Hypercholesterolemia	exposure	-0.0944942	0.0571094	0.141977
gamma-glutamylmethionine	fVQ7J1	1w8IZd	Hypercholesterolemia	exposure	-0.210216	0.307266	0.542991
salicyluric	O2RvsU	9vwP7Y	Hypercholesterolemia	exposure	-0.01997	0.0311011	0.544546
gamma-tocopherol	OG9mWH	USmr9I	Hypercholesterolemia	exposure	-0.0179545	0.0992006	0.863482
gamma-glutamylphenylalanine	FxirhW	8lBV23	Hypercholesterolemia	exposure	0.375426	0.100423	0.00197719
p-acetamidophenylglucuronide	SQzG9Y	nbDoGR	Hypercholesterolemia	exposure	-0.926702	0.148814	1.37358e-06
isobutyrylcarnitine	8WoVVT	uNWcnw	Hypercholesterolemia	exposure	0.0942866	0.136222	0.506305
pseudouridine	kNSyuv	s2eZBX	Hypercholesterolemia	exposure	0.0394797	0.0681464	0.571567
valerate	wHUVc2	H3sbOa	Hypercholesterolemia	exposure	0.0632677	0.0327179	0.125277
alpha-ketoglutarate	K68eVn	576Tky	Hypercholesterolemia	exposure	3.81013	1.41481	0.0431418
erythronate	NVD9gq	gMnawB	Hypercholesterolemia	exposure	-0.504838	0.107967	6.24039e-05
lathosterol	hpRxL2	HTalfI	Hypercholesterolemia	exposure	-0.464224	0.220576	0.0646346
eicosenoate	oaYgfv	akzopG	Hypercholesterolemia	exposure	-0.323203	0.154346	0.0811467
ADpSGEGDFXAEGGGVR	6x9FqS	mJu91J	Hypercholesterolemia	exposure	-0.0730371	0.13572	0.609842
1-eicosatrienoylglycerophosphocholine	KN0oHh	QP0mTU	Hypercholesterolemia	exposure	-2.07056	0.526265	0.00343481
1-docosahexaenoylglycerophosphocholine	26WHxF	Z9oemy	Hypercholesterolemia	exposure	-0.825097	1.01749	0.502569
1-eicosadienoylglycerophosphocholine	9LgNsp	xT1def	Hypercholesterolemia	exposure	0.20829	0.108702	0.113487
piperine	bjII4f	K9Z4IX	Hypercholesterolemia	exposure	-0.181088	0.294751	0.572192
octanoylcarnitine	FYTxBF	pI6eqK	Hypercholesterolemia	exposure	-2.03636	0.60514	0.00630667
alpha-hydroxyisovalerate	NrwRdn	5F6y7T	Hypercholesterolemia	exposure	-1.50666	0.13365	9.59682e-05
N-acetylthreonine	wTXw0Z	sbHE1l	Hypercholesterolemia	exposure	0.0182068	0.0609699	0.777242
decanoylcarnitine	okETsx	jKjljt	Hypercholesterolemia	exposure	-0.44662	0.805404	0.589403
1-palmitoylglycerophosphocholine	2VR10g	4oLNkJ	Hypercholesterolemia	exposure	-5.06337	1.99708	0.0237816
1-heptadecanoylglycerophosphocholine	R4BRvk	pcV2jn	Hypercholesterolemia	exposure	0.897358	1.46244	0.572654
1-oleoylglycerophosphocholine	x0phx0	i7wPZq	Hypercholesterolemia	exposure	-0.010684	0.0177083	0.562997
1-stearoylglycerophosphocholine	Xr5Vos	jKzYWq	Hypercholesterolemia	exposure	-2.29343	0.905953	0.0524335
5-dodecenoate	KXmL0p	5N0ujn	Hypercholesterolemia	exposure	0.51925	0.390961	0.241528
stearidonate	zY12qe	fbUfkE	Hypercholesterolemia	exposure	2.40061	0.567188	0.00548507
10-heptadecenoate	8YQtmZ	QhKIiM	Hypercholesterolemia	exposure	-0.219458	0.137934	0.252581
10-nonadecenoate	ElAc2f	SO6mw9	Hypercholesterolemia	exposure	0.149231	0.15479	0.436723
epiandrosterone sulfate	7sX2wZ	liCpal	Hypercholesterolemia	exposure	0.0383665	0.0211715	0.0973165
bilirubin (Z	fnaqND	vXHCWQ	Hypercholesterolemia	exposure	0.0682747	0.0610425	0.344852
metoprolol acid metabolite	SWOWFw	lAONv1	Hypercholesterolemia	exposure	0.324688	0.173785	0.0801383
1-arachidonoylglycerophosphoinositol	hws5s4	fJsR5Y	Hypercholesterolemia	exposure	-0.00987069	0.00879591	0.304671
asparagine	zeVhrP	rTouhV	Hypercholesterolemia	exposure	-0.2146	0.0607682	0.0015658
3-(cystein-S-yl)acetaminophen	QkNcCl	Sq9ZFE	Hypercholesterolemia	exposure	-0.00382051	0.015304	0.804174
1-methylxanthine	Dkfl2f	diKa3a	Hypercholesterolemia	exposure	0.156524	0.0210499	2.22094e-05
7-methylxanthine	E96zKh	RsssBN	Hypercholesterolemia	exposure	-0.369135	0.614953	0.590646
1-methylurate	u0RqvC	PGg4Ax	Hypercholesterolemia	exposure	-0.229435	0.0387577	0.000353804
isovalerylcarnitine	AwCgTb	Ciz7i0	Hypercholesterolemia	exposure	0.135185	0.0848806	0.135253
1-stearoylglycerophosphoethanolamine	WhKFQe	cgqjYr	Hypercholesterolemia	exposure	-0.200557	0.129614	0.165706
1-linoleoylglycerophosphocholine	3IJGpw	AdZsCZ	Hypercholesterolemia	exposure	-0.0775748	0.0738712	0.334101
bradykinin	pU6KgB	Jtxdy8	Hypercholesterolemia	exposure	0.970817	0.486526	0.0692106
gamma-glutamylisoleucine	VETzT1	Mqczwb	Hypercholesterolemia	exposure	-0.0100043	0.077176	0.899429
7-methylguanine	08leFf	ir2E05	Hypercholesterolemia	exposure	0.0423853	0.04655	0.458656
phenylacetylglutamine	cYoFii	b3LZlU	Hypercholesterolemia	exposure	0.479427	0.158569	0.0192919
pro-hydroxy-pro	sy124j	tYid4s	Hypercholesterolemia	exposure	0.10413	0.052256	0.0933683
N2	mdmN6c	ZEBeIv	Hypercholesterolemia	exposure	0.183979	0.153038	0.237598
oleoylcarnitine	y7oXgs	X6bEE2	Hypercholesterolemia	exposure	-0.101959	0.0153833	0.00699597
1-arachidonoylglycerophosphoethanolamine	ahYywV	osjQ5r	Hypercholesterolemia	exposure	0.641622	0.166975	0.00203576
2-palmitoylglycerophosphocholine	rheZ17	OELCpm	Hypercholesterolemia	exposure	-5.71895	3.70684	0.15727
2-oleoylglycerophosphocholine	5WCvmw	WaYKky	Hypercholesterolemia	exposure	-0.111935	0.0604797	0.0889593
2-stearoylglycerophosphocholine	ZJNVfy	egIXsq	Hypercholesterolemia	exposure	0.584499	0.348372	0.154228
2-linoleoylglycerophosphocholine	A2ETXk	JMTR3W	Hypercholesterolemia	exposure	-0.672801	0.113546	0.000145986
1-palmitoylglycerophosphoinositol	jfGIGd	TpC95N	Hypercholesterolemia	exposure	-0.0110646	0.0510905	0.839141
catechol sulfate	ssbxiR	y7fsIT	Hypercholesterolemia	exposure	0.325681	0.208066	0.161499
hydroquinone sulfate	QxyZxJ	RTzDbI	Hypercholesterolemia	exposure	-0.0573872	0.034365	0.129272
2-methylbutyroylcarnitine	mpisKm	aAlaR6	Hypercholesterolemia	exposure	-0.0785651	0.0518605	0.157984
hydroxyisovaleroyl carnitine	982XEk	8pjkUQ	Hypercholesterolemia	exposure	0.0139252	0.0593895	0.82971
glutaroyl carnitine	1j2ELF	GIHPRo	Hypercholesterolemia	exposure	0.0637696	0.248318	0.801679
2-tetradecenoyl carnitine	XG3BpO	V8MXjg	Hypercholesterolemia	exposure	-0.0255476	0.0204752	0.25225
4-hydroxyhippurate	IB3TXE	9bxZjb	Hypercholesterolemia	exposure	0.0510957	0.561819	0.935823
1-palmitoylglycerophosphoethanolamine	K3BGpT	qzWaG5	Hypercholesterolemia	exposure	0.602134	0.17505	0.00439344
3-(3-hydroxyphenyl)propionate	dKjBLW	ZneJpE	Hypercholesterolemia	exposure	-0.133757	0.0795403	0.234663
tetradecanedioate	X6EdtD	uJBWFf	Hypercholesterolemia	exposure	0.0261032	0.00539961	0.00092837
2-hydroxypalmitate	aJmzdv	yD8Ke8	Hypercholesterolemia	exposure	0.706048	1.41454	0.623412
hexadecanedioate	MpDYe1	zhoh2u	Hypercholesterolemia	exposure	0.493854	0.102655	0.000543828
dihomo-linolenate	KErD0A	mxdXUB	Hypercholesterolemia	exposure	-0.0111922	0.0517737	0.833671
threitol	BuanlA	tA9lMH	Hypercholesterolemia	exposure	0.110371	0.090255	0.275865
thymol sulfate	4yVeBz	tlrR3M	Hypercholesterolemia	exposure	0.510641	0.132711	0.061389
4-acetaminophen sulfate	ng2lkf	QsIldR	Hypercholesterolemia	exposure	1.0229	0.217271	0.00040929
4-vinylphenol sulfate	sSZAYH	xSY6qB	Hypercholesterolemia	exposure	-1.84072	0.874112	0.0890931
p-cresol sulfate	HDEtnM	zN76cT	Hypercholesterolemia	exposure	-0.00792407	0.034704	0.82697
gamma-glutamylglutamate	y3F1EF	W9HrwT	Hypercholesterolemia	exposure	-0.088027	0.120648	0.493113
octadecanedioate	3t1Pxt	QwmA41	Hypercholesterolemia	exposure	0.0342194	0.0350761	0.401226
leucylleucine	UM1A6T	hgl2Ti	Hypercholesterolemia	exposure	-0.749938	0.574	0.261435
7-alpha-hydroxy-3-oxo-4-cholestenoate (7-Hoca)	GVPHok	MUnC01	Hypercholesterolemia	exposure	0.981159	0.113012	0.00012889
n-Butyl Oleate	6HIN1X	UoPDps	Hypercholesterolemia	exposure	-0.0831089	0.0894018	0.405193
dimethylarginine (SDMA + ADMA)	lth9PZ	zmW0IC	Hypercholesterolemia	exposure	-0.0221265	0.0226836	0.343019
taurolithocholate 3-sulfate	nUVso1	GKeFAX	Hypercholesterolemia	exposure	0.0107117	0.144519	0.942735
succinylcarnitine	8qzMSF	82O93Z	Hypercholesterolemia	exposure	-0.860881	0.094052	2.53774e-10
tryptophan betaine	u3GjL5	HLjUPI	Hypercholesterolemia	exposure	0.266438	0.076657	0.0103259
cyclo(leu-pro)	nszSaD	tVpsua	Hypercholesterolemia	exposure	0.276822	0.0886377	0.0523465
chiro-inositol	UVTPml	C696fB	Hypercholesterolemia	exposure	-0.109992	0.0188809	0.00432478
5alpha-androstan-3beta	brhhSg	mqkorN	Hypercholesterolemia	exposure	1.93352	0.133605	5.46071e-11
4-androsten-3beta	1XBS46	htnaFc	Hypercholesterolemia	exposure	-0.18443	0.0573437	0.00506755
2-hydroxyglutarate	dEEMso	El7eNv	Hypercholesterolemia	exposure	0.438035	0.0635929	0.000233815
palmitoyl sphingomyelin	YrhdEl	6Tk0C4	Hypercholesterolemia	exposure	-2.46684	0.410122	2.03428e-06
cis-4-decenoyl carnitine	ZOTWwu	R6KMpF	Hypercholesterolemia	exposure	-2.46833	0.381156	0.00011462
15-methylpalmitate (isobar with 2-methylpalmitate)	bFZ1rp	qqXpYU	Hypercholesterolemia	exposure	-0.203397	0.111324	0.117463

## Sheet: Table S4
Table S4. Raw data summary
metabolonDescription
	SNP	effect_allele.exposure	other_allele.exposure	effect_allele.outcome	other_allele.outcome	beta.exposure	beta.outcome	eaf.exposure	eaf.outcome	remove	palindromic	ambiguous	id.outcome	se.outcome	pval.outcome	outcome	mr_keep.outcome	pval_origin.outcome	data_source.outcome	se.exposure	pval.exposure	exposure	mr_keep.exposure	pval_origin.exposure	id.exposure	data_source.exposure	samplesize.exposure	action	SNP_index	mr_keep
glutamine	rs11596604	A	G	A	G	0.0323	-0.0116618	0.0236		FALSE	FALSE	FALSE	pJI3pT	0.0136711	0.196823	outcome	TRUE	inferred	textfile	0.0069	2.515e-06	exposure	TRUE	reported	4RxwEl	textfile	7824	2	1	TRUE
glutamine	rs16977047	T	C	T	C	-0.0056	-0.0671339	0.7034		FALSE	FALSE	FALSE	pJI3pT	0.0142	1.13517e-06	outcome	TRUE	inferred	textfile	0.0011	1.078e-06	exposure	TRUE	reported	4RxwEl	textfile	7824	2	1	TRUE
glutamine	rs2199619	T	C	T	C	0.0054	-0.0259885	0.2787		FALSE	FALSE	FALSE	pJI3pT	0.0152417	0.0440886	outcome	TRUE	inferred	textfile	0.0012	5.227e-06	exposure	TRUE	reported	4RxwEl	textfile	7824	2	1	TRUE
glutamine	rs2657879	A	G	A	G	0.015	0.112293	0.8179		FALSE	FALSE	FALSE	pJI3pT	0.213132	0.299142	outcome	TRUE	inferred	textfile	0.0017	6.147e-18	exposure	TRUE	reported	4RxwEl	textfile	7824	2	1	TRUE
glutamine	rs2748991	T	C	T	C	-0.007	0.685951	0.446		FALSE	FALSE	FALSE	pJI3pT			outcome	FALSE	inferred	textfile	0.0015	2.342e-06	exposure	TRUE	reported	4RxwEl	textfile	7824	2	1	FALSE
glutamine	rs7078003	T	C	T	C	0.0087		0.1654		FALSE	FALSE	FALSE	pJI3pT			outcome	FALSE	inferred	textfile	0.0018	1.838e-06	exposure	TRUE	reported	4RxwEl	textfile	7824	2	1	FALSE
glutamine	rs7394051	T	C	T	C	0.0055	-0.0110526	0.7014		FALSE	FALSE	FALSE	pJI3pT	0.0170738	0.258705	outcome	TRUE	inferred	textfile	0.0012	2.175e-06	exposure	TRUE	reported	4RxwEl	textfile	7824	2	1	TRUE
glutamine	rs780093	T	C	T	C	-0.0058	0.0535614	0.3995		FALSE	FALSE	FALSE	pJI3pT	0.192643	0.390493	outcome	TRUE	inferred	textfile	0.0011	1.931e-07	exposure	TRUE	reported	4RxwEl	textfile	7824	2	1	TRUE
	SNP	effect_allele.exposure	other_allele.exposure	effect_allele.outcome	other_allele.outcome	beta.exposure	beta.outcome	eaf.exposure	eaf.outcome	remove	palindromic	ambiguous	id.outcome	se.outcome	pval.outcome	outcome	mr_keep.outcome	pval_origin.outcome	data_source.outcome	se.exposure	pval.exposure	exposure	mr_keep.exposure	pval_origin.exposure	id.exposure	data_source.exposure	samplesize.exposure	action	SNP_index	mr_keep
tryptophan	rs1000137	T	C	T	C	-0.005	-0.0116446	0.475		FALSE	FALSE	FALSE	3xC6kv			outcome	FALSE	inferred	textfile	0.001	5.733e-07	exposure	TRUE	reported	3Ok3Ux	textfile	7824	2	1	FALSE
tryptophan	rs10007704	T	C	T	C	-0.0044	-0.0170675	0.6418		FALSE	FALSE	FALSE	3xC6kv	0.210117	0.46763	outcome	TRUE	inferred	textfile	0.0009	1.238e-06	exposure	TRUE	reported	3Ok3Ux	textfile	7824	2	1	TRUE
tryptophan	rs1013667	A	G	A	G	-0.0041	-0.355087	0.6087		FALSE	FALSE	FALSE	3xC6kv	0.547002	0.25812	outcome	TRUE	inferred	textfile	0.0009	5.673e-06	exposure	TRUE	reported	3Ok3Ux	textfile	7824	2	1	TRUE
tryptophan	rs1015795	A	G	A	G	0.0043	-0.0138258	0.5122		FALSE	FALSE	FALSE	3xC6kv	0.42938	0.487156	outcome	TRUE	inferred	textfile	0.0009	2.26e-06	exposure	TRUE	reported	3Ok3Ux	textfile	7824	2	1	TRUE
tryptophan	rs1016522	A	G	A	G	0.0058	0.993396	0.5803		FALSE	FALSE	FALSE	3xC6kv	0.15004	1.7854e-11	outcome	TRUE	inferred	textfile	0.0009	1.589e-10	exposure	TRUE	reported	3Ok3Ux	textfile	7824	2	1	TRUE
tryptophan	rs10171387	A	G	A	G	0.008	-0.41435	0.9051		FALSE	FALSE	FALSE	3xC6kv	0.828724	0.308543	outcome	TRUE	inferred	textfile	0.0018	5.141e-06	exposure	TRUE	reported	3Ok3Ux	textfile	7824	2	1	TRUE
tryptophan	rs10495209	T	C	T	C	0.004	0.0106548	0.4862		FALSE	FALSE	FALSE	3xC6kv	0.0137645	0.219442	outcome	TRUE	inferred	textfile	0.0009	8.02e-06	exposure	TRUE	reported	3Ok3Ux	textfile	7824	2	1	TRUE
tryptophan	rs10498266	T	G	T	G	0.0043		0.4674		FALSE	FALSE	FALSE	3xC6kv			outcome	FALSE	inferred	textfile	0.0009	2.348e-06	exposure	TRUE	reported	3Ok3Ux	textfile	7824	2	1	FALSE
tryptophan	rs10750415	T	G	T	G	0.0042	0.902621	0.3959		FALSE	FALSE	FALSE	3xC6kv	0.00998015	0	outcome	TRUE	inferred	textfile	0.0009	2.767e-06	exposure	TRUE	reported	3Ok3Ux	textfile	7824	2	1	TRUE
tryptophan	rs10784496	A	G	A	G	0.0045	-0.0109485	0.5375		FALSE	FALSE	FALSE	3xC6kv	0.0637183	0.431787	outcome	TRUE	inferred	textfile	0.0009	5.085e-07	exposure	TRUE	reported	3Ok3Ux	textfile	7824	2	1	TRUE
tryptophan	rs10805503	T	C	T	C	0.0043	-0.0255636	0.6272		FALSE	FALSE	FALSE	3xC6kv	0.303167	0.4664	outcome	TRUE	inferred	textfile	0.0009	1.996e-06	exposure	TRUE	reported	3Ok3Ux	textfile	7824	2	1	TRUE
tryptophan	rs10807322	A	T	A	T	0.0043	-0.921189	0.5866		FALSE	TRUE	TRUE	3xC6kv	0.0871822	2.13617e-26	outcome	TRUE	inferred	textfile	0.0009	1.974e-06	exposure	TRUE	reported	3Ok3Ux	textfile	7824	2	1	FALSE
tryptophan	rs10822056	T	C	T	C	0.0042	0.0448607	0.5141		FALSE	FALSE	FALSE	3xC6kv	0.613177	0.470839	outcome	TRUE	inferred	textfile	0.0009	2.651e-06	exposure	TRUE	reported	3Ok3Ux	textfile	7824	2	1	TRUE
tryptophan	rs10836364	T	C	T	C	0.005	-0.037588	0.607		FALSE	FALSE	FALSE	3xC6kv	0.128978	0.385361	outcome	TRUE	inferred	textfile	0.001	5.733e-07	exposure	TRUE	reported	3Ok3Ux	textfile	7824	2	1	TRUE
tryptophan	rs10846667	T	C	T	C	0.0045	1.17213	0.4861		FALSE	FALSE	FALSE	3xC6kv	0.0213682	0	outcome	TRUE	inferred	textfile	0.0009	1.651e-06	exposure	TRUE	reported	3Ok3Ux	textfile	7824	2	1	TRUE
tryptophan	rs10881004	T	C	T	C	0.0041	-0.0078177	0.4824		FALSE	FALSE	FALSE	3xC6kv			outcome	FALSE	inferred	textfile	0.0009	3.392e-06	exposure	TRUE	reported	3Ok3Ux	textfile	7824	2	1	FALSE
tryptophan	rs10900784	A	C	A	C	-0.0044	-0.0157007	0.4158		FALSE	FALSE	FALSE	3xC6kv	0.0284017	0.290197	outcome	TRUE	inferred	textfile	0.0009	9.744e-07	exposure	TRUE	reported	3Ok3Ux	textfile	7824	2	1	TRUE
tryptophan	rs10927101	A	C	A	C	-0.0046	-0.0188029	0.3738		FALSE	FALSE	FALSE	3xC6kv	0.0423304	0.328451	outcome	TRUE	inferred	textfile	0.0009	2.721e-07	exposure	TRUE	reported	3Ok3Ux	textfile	7824	2	1	TRUE
tryptophan	rs10931041	T	C	T	C	-0.0042		0.5756		FALSE	FALSE	FALSE	3xC6kv	0.00139203		outcome	FALSE	inferred	textfile	0.0009	3.362e-06	exposure	TRUE	reported	3Ok3Ux	textfile	7824	2	1	FALSE
tryptophan	rs11201034	A	T	A	T	0.0043	-0.0169074	0.6064		FALSE	TRUE	TRUE	3xC6kv			outcome	FALSE	inferred	textfile	0.0009	1.888e-06	exposure	TRUE	reported	3Ok3Ux	textfile	7824	2	1	FALSE
tryptophan	rs11654913	A	T	A	T	-0.004	0.386159	0.5579		FALSE	TRUE	TRUE	3xC6kv	0.0503751	8.89486e-15	outcome	TRUE	inferred	textfile	0.0009	6.912e-06	exposure	TRUE	reported	3Ok3Ux	textfile	7824	2	1	FALSE
tryptophan	rs11678851	T	C	T	C	0.0041	0.490708	0.4138		FALSE	FALSE	FALSE	3xC6kv			outcome	FALSE	inferred	textfile	0.0009	5.943e-06	exposure	TRUE	reported	3Ok3Ux	textfile	7824	2	1	FALSE
tryptophan	rs11719675	A	T	A	T	-0.0041	0.454671	0.3965		FALSE	TRUE	TRUE	3xC6kv	0.00985746	0	outcome	TRUE	inferred	textfile	0.0009	5.116e-06	exposure	TRUE	reported	3Ok3Ux	textfile	7824	2	1	FALSE
tryptophan	rs11720862	T	G	T	G	-0.0046	0.290297	0.6034		FALSE	FALSE	FALSE	3xC6kv		0.947715	outcome	FALSE	reported	textfile	0.0009	3.583e-07	exposure	TRUE	reported	3Ok3Ux	textfile	7824	2	1	FALSE
tryptophan	rs11729831	T	G	T	G	0.004	0.0145086	0.6133		FALSE	FALSE	FALSE	3xC6kv	0.0520186	0.390156	outcome	TRUE	inferred	textfile	0.0009	8.61e-06	exposure	TRUE	reported	3Ok3Ux	textfile	7824	2	1	TRUE
tryptophan	rs1179636	A	C	A	C	-0.0045	-8.42325e-05	0.5356		FALSE	FALSE	FALSE	3xC6kv	0.0182293	0.498157	outcome	TRUE	inferred	textfile	0.001	1.825e-06	exposure	TRUE	reported	3Ok3Ux	textfile	7824	2	1	TRUE
tryptophan	rs11802417	T	C	T	C	-0.0041		0.5816		FALSE	FALSE	FALSE	3xC6kv	0.00354839		outcome	FALSE	inferred	textfile	0.0009	4.469e-06	exposure	TRUE	reported	3Ok3Ux	textfile	7824	2	1	FALSE
tryptophan	rs11804149	T	C	T	C	0.0041	0.0160928	0.4678		FALSE	FALSE	FALSE	3xC6kv	2.14994	0.497014	outcome	TRUE	inferred	textfile	0.0009	4.612e-06	exposure	TRUE	reported	3Ok3Ux	textfile	7824	2	1	TRUE
tryptophan	rs11937375	C	G	C	G	-0.018	0.0100851	0.68		FALSE	TRUE	TRUE	3xC6kv			outcome	FALSE	inferred	textfile	0.004	6.795e-06	exposure	TRUE	reported	3Ok3Ux	textfile	7824	2	1	FALSE
tryptophan	rs1220605	A	G	A	G	-0.0046		0.6312		FALSE	FALSE	FALSE	3xC6kv			outcome	FALSE	inferred	textfile	0.0009	9.291e-07	exposure	TRUE	reported	3Ok3Ux	textfile	7824	2	1	FALSE
tryptophan	rs12278762	T	C	T	C	0.0043	0.475359	0.5229		FALSE	FALSE	FALSE	3xC6kv	0.0290769	2.23502e-60	outcome	TRUE	inferred	textfile	0.0009	1.557e-06	exposure	TRUE	reported	3Ok3Ux	textfile	7824	2	1	TRUE
tryptophan	rs12468084	T	C	T	C	-0.0044	-0.703515	0.5436		FALSE	FALSE	FALSE	3xC6kv	0.00223378	0	outcome	TRUE	inferred	textfile	0.0009	1.246e-06	exposure	TRUE	reported	3Ok3Ux	textfile	7824	2	1	TRUE
tryptophan	rs12533939	A	T	A	T	0.0045	-0.0109899	0.3887		FALSE	TRUE	TRUE	3xC6kv		0.985407	outcome	FALSE	reported	textfile	0.0009	6.516e-07	exposure	TRUE	reported	3Ok3Ux	textfile	7824	2	1	FALSE
tryptophan	rs1260326	T	C	T	C	0.0042	-0.00354591	0.404		FALSE	FALSE	FALSE	3xC6kv	0.0137873	0.398517	outcome	TRUE	inferred	textfile	0.0009	2.742e-06	exposure	TRUE	reported	3Ok3Ux	textfile	7824	2	1	TRUE
tryptophan	rs13001325	T	C	T	C	-0.004		0.3823		FALSE	FALSE	FALSE	3xC6kv			outcome	FALSE	inferred	textfile	0.0009	7.447e-06	exposure	TRUE	reported	3Ok3Ux	textfile	7824	2	1	FALSE
tryptophan	rs13008096	A	C	A	C	-0.0042		0.4038		FALSE	FALSE	FALSE	3xC6kv			outcome	FALSE	inferred	textfile	0.0009	3.316e-06	exposure	TRUE	reported	3Ok3Ux	textfile	7824	2	1	FALSE
tryptophan	rs13056963	T	C	T	C	0.0043	0.0722974	0.4376		FALSE	FALSE	FALSE	3xC6kv		0.968947	outcome	FALSE	reported	textfile	0.0009	5.583e-06	exposure	TRUE	reported	3Ok3Ux	textfile	7824	2	1	FALSE
tryptophan	rs13122250	T	C	T	C	0.0062	0.038699	0.5542		FALSE	FALSE	FALSE	3xC6kv	0.0467529	0.20391	outcome	TRUE	inferred	textfile	0.0009	8.949e-12	exposure	TRUE	reported	3Ok3Ux	textfile	7824	2	1	TRUE
tryptophan	rs1330918	A	C	A	C	0.0042		0.6132		FALSE	FALSE	FALSE	3xC6kv	0.127343		outcome	FALSE	inferred	textfile	0.0009	2.212e-06	exposure	TRUE	reported	3Ok3Ux	textfile	7824	2	1	FALSE
tryptophan	rs1349704	A	G	A	G	0.0044	-0.380692	0.4611		FALSE	FALSE	FALSE	3xC6kv	0.016081	3.38878e-124	outcome	TRUE	inferred	textfile	0.0009	8.312e-07	exposure	TRUE	reported	3Ok3Ux	textfile	7824	2	1	TRUE
tryptophan	rs1373962	T	C	T	C	0.005	-0.117964	0.5973		FALSE	FALSE	FALSE	3xC6kv	0.109801	0.141334	outcome	TRUE	inferred	textfile	0.0009	2.707e-08	exposure	TRUE	reported	3Ok3Ux	textfile	7824	2	1	TRUE
tryptophan	rs1412972	T	G	T	G	0.0097	-0.101703	0.5006		FALSE	FALSE	FALSE	3xC6kv	0.102861	0.161395	outcome	TRUE	inferred	textfile	0.002	1.628e-06	exposure	TRUE	reported	3Ok3Ux	textfile	7824	2	1	TRUE
tryptophan	rs1418942	A	C	A	C	-0.004	-0.00885313	0.5751		FALSE	FALSE	FALSE	3xC6kv	0.0153002	0.28142	outcome	TRUE	inferred	textfile	0.0009	7.128e-06	exposure	TRUE	reported	3Ok3Ux	textfile	7824	2	1	TRUE
tryptophan	rs1501803	T	C	T	C	0.0042	-0.890047	0.4152		FALSE	FALSE	FALSE	3xC6kv	0.442262	0.0220843	outcome	TRUE	inferred	textfile	0.0009	4.567e-06	exposure	TRUE	reported	3Ok3Ux	textfile	7824	2	1	TRUE
tryptophan	rs1508513	C	G	C	G	0.0042	-0.0564162	0.6354		FALSE	TRUE	TRUE	3xC6kv	1.22466	0.481628	outcome	TRUE	inferred	textfile	0.0009	2.363e-06	exposure	TRUE	reported	3Ok3Ux	textfile	7824	2	1	FALSE
tryptophan	rs1519309	T	C	T	C	-0.0044		0.6544		FALSE	FALSE	FALSE	3xC6kv	0.00767539		outcome	FALSE	inferred	textfile	0.0009	1.206e-06	exposure	TRUE	reported	3Ok3Ux	textfile	7824	2	1	FALSE
tryptophan	rs154246	T	C	T	C	-0.0049	0.023355	0.6103		FALSE	FALSE	FALSE	3xC6kv	0.512686	0.481833	outcome	TRUE	inferred	textfile	0.0009	6.698e-08	exposure	TRUE	reported	3Ok3Ux	textfile	7824	2	1	TRUE
tryptophan	rs1549225	T	C	T	C	0.0045	-0.0203963	0.607		FALSE	FALSE	FALSE	3xC6kv	0.0163154	0.105627	outcome	TRUE	inferred	textfile	0.0009	6.057e-07	exposure	TRUE	reported	3Ok3Ux	textfile	7824	2	1	TRUE
tryptophan	rs1559063	C	G	C	G	0.0052	-0.0283507	0.6209		FALSE	TRUE	TRUE	3xC6kv			outcome	FALSE	inferred	textfile	0.0009	7.818e-09	exposure	TRUE	reported	3Ok3Ux	textfile	7824	2	1	FALSE
tryptophan	rs1663501	A	G	A	G	-0.0047	-0.0219142	0.4634		FALSE	FALSE	FALSE	3xC6kv	0.521205	0.483231	outcome	TRUE	inferred	textfile	0.0009	2.435e-07	exposure	TRUE	reported	3Ok3Ux	textfile	7824	2	1	TRUE
tryptophan	rs16823952	T	G	T	G	-0.0083	-0.0323056	0.9069		FALSE	FALSE	FALSE	3xC6kv	0.0636524	0.305891	outcome	TRUE	inferred	textfile	0.0018	5.079e-06	exposure	TRUE	reported	3Ok3Ux	textfile	7824	2	1	TRUE
tryptophan	rs16836288	A	C	A	C	0.0131	-0.031117	0.044		FALSE	FALSE	FALSE	3xC6kv	0.0209871	0.0690807	outcome	TRUE	inferred	textfile	0.0029	5.601e-06	exposure	TRUE	reported	3Ok3Ux	textfile	7824	2	1	TRUE
tryptophan	rs1697901	A	G	A	G	0.0049	0.0289127	0.3501		FALSE	FALSE	FALSE	3xC6kv	0.072743	0.345513	outcome	TRUE	inferred	textfile	0.0009	6.309e-08	exposure	TRUE	reported	3Ok3Ux	textfile	7824	2	1	TRUE
tryptophan	rs17034862	C	G	C	G	-0.004	0.0259795	0.5175		FALSE	TRUE	TRUE	3xC6kv	0.0138749	0.030575	outcome	TRUE	inferred	textfile	0.0009	6.917e-06	exposure	TRUE	reported	3Ok3Ux	textfile	7824	2	1	FALSE
tryptophan	rs17114354	A	G	A	G	0.0248	-0.0148799	0.9874		FALSE	FALSE	FALSE	3xC6kv	0.0690617	0.414705	outcome	TRUE	inferred	textfile	0.0053	3.515e-06	exposure	TRUE	reported	3Ok3Ux	textfile	7824	2	1	TRUE
tryptophan	rs17698249	A	C	A	C	-0.0041		0.5682		FALSE	FALSE	FALSE	3xC6kv	0.0344854		outcome	FALSE	inferred	textfile	0.0009	5.503e-06	exposure	TRUE	reported	3Ok3Ux	textfile	7824	2	1	FALSE
tryptophan	rs17744500	T	C	T	C	-0.0041	-0.0184371	0.4582		FALSE	FALSE	FALSE	3xC6kv	0.0194027	0.170997	outcome	TRUE	inferred	textfile	0.0009	4.157e-06	exposure	TRUE	reported	3Ok3Ux	textfile	7824	2	1	TRUE
tryptophan	rs1871053	A	G	A	G	-0.0044	-0.0306599	0.4514		FALSE	FALSE	FALSE	3xC6kv	0.0151776	0.0216878	outcome	TRUE	inferred	textfile	0.0009	7.679e-07	exposure	TRUE	reported	3Ok3Ux	textfile	7824	2	1	TRUE
tryptophan	rs1929487	A	T	A	T	-0.0041	-0.126586	0.425		FALSE	TRUE	TRUE	3xC6kv			outcome	FALSE	inferred	textfile	0.0009	4.868e-06	exposure	TRUE	reported	3Ok3Ux	textfile	7824	2	1	FALSE
tryptophan	rs1995960	A	G	A	G	-0.0047	0.0432853	0.5949		FALSE	FALSE	FALSE	3xC6kv		0.984708	outcome	FALSE	reported	textfile	0.0009	1.629e-07	exposure	TRUE	reported	3Ok3Ux	textfile	7824	2	1	FALSE
tryptophan	rs1997238	A	G	A	G	0.0045	-0.130844	0.5117		FALSE	FALSE	FALSE	3xC6kv	0.644252	0.419531	outcome	TRUE	inferred	textfile	0.0009	6.07e-07	exposure	TRUE	reported	3Ok3Ux	textfile	7824	2	1	TRUE
tryptophan	rs201262	T	G	T	G	0.0047	-1.53296e-05	0.5563		FALSE	FALSE	FALSE	3xC6kv	0.0143835	0.499575	outcome	TRUE	inferred	textfile	0.0009	1.359e-07	exposure	TRUE	reported	3Ok3Ux	textfile	7824	2	1	TRUE
tryptophan	rs2063601	A	C	A	C	-0.0107		0.2487		FALSE	FALSE	FALSE	3xC6kv			outcome	FALSE	inferred	textfile	0.0023	5.241e-06	exposure	TRUE	reported	3Ok3Ux	textfile	7824	2	1	FALSE
tryptophan	rs207938	A	G	A	G	-0.0043	0.0101714	0.3963		FALSE	FALSE	FALSE	3xC6kv	0.0217941	0.320356	outcome	TRUE	inferred	textfile	0.0009	1.316e-06	exposure	TRUE	reported	3Ok3Ux	textfile	7824	2	1	TRUE
tryptophan	rs2091289	A	G	A	G	0.0043	0.0333772	0.5943		FALSE	FALSE	FALSE	3xC6kv	0.0442041	0.225103	outcome	TRUE	inferred	textfile	0.0009	1.499e-06	exposure	TRUE	reported	3Ok3Ux	textfile	7824	2	1	TRUE
tryptophan	rs2111118	T	C	T	C	0.0051	-0.281835	0.6207		FALSE	FALSE	FALSE	3xC6kv		0.97522	outcome	FALSE	reported	textfile	0.0009	1.212e-08	exposure	TRUE	reported	3Ok3Ux	textfile	7824	2	1	FALSE
tryptophan	rs2126498	T	G	T	G	-0.0042	-0.336244	0.6176		FALSE	FALSE	FALSE	3xC6kv			outcome	FALSE	inferred	textfile	0.0009	2.837e-06	exposure	TRUE	reported	3Ok3Ux	textfile	7824	2	1	FALSE
tryptophan	rs2178260	T	C	T	C	0.0042	0.270509	0.4251		FALSE	FALSE	FALSE	3xC6kv	0.598052	0.32552	outcome	TRUE	inferred	textfile	0.0009	3.588e-06	exposure	TRUE	reported	3Ok3Ux	textfile	7824	2	1	TRUE
tryptophan	rs2216061	A	C	A	C	0.0043	-0.00707473	0.512		FALSE	FALSE	FALSE	3xC6kv			outcome	FALSE	inferred	textfile	0.0009	2.211e-06	exposure	TRUE	reported	3Ok3Ux	textfile	7824	2	1	FALSE
tryptophan	rs2230532	T	C	T	C	0.005	0.394984	0.349		FALSE	FALSE	FALSE	3xC6kv			outcome	FALSE	inferred	textfile	0.001	5.733e-07	exposure	TRUE	reported	3Ok3Ux	textfile	7824	2	1	FALSE
tryptophan	rs2261659	C	G	C	G	-0.0043	-0.00815261	0.44		FALSE	TRUE	TRUE	3xC6kv	0.0235934	0.364842	outcome	TRUE	inferred	textfile	0.0009	1.63e-06	exposure	TRUE	reported	3Ok3Ux	textfile	7824	2	1	FALSE
tryptophan	rs2349729	A	G	A	G	-0.0041		0.5141		FALSE	FALSE	FALSE	3xC6kv			outcome	FALSE	inferred	textfile	0.0009	6.448e-06	exposure	TRUE	reported	3Ok3Ux	textfile	7824	2	1	FALSE
tryptophan	rs2367059	A	T	A	T	-0.0046	0.00353718	0.4697		FALSE	TRUE	TRUE	3xC6kv	0.021048	0.433271	outcome	TRUE	inferred	textfile	0.0009	3.983e-07	exposure	TRUE	reported	3Ok3Ux	textfile	7824	2	1	FALSE
tryptophan	rs2383131	T	C	T	C	-0.0043	-0.0184475	0.4403		FALSE	FALSE	FALSE	3xC6kv	0.336461	0.478138	outcome	TRUE	inferred	textfile	0.0009	3.054e-06	exposure	TRUE	reported	3Ok3Ux	textfile	7824	2	1	TRUE
tryptophan	rs2484178	T	C	T	C	0.0043	-0.165502	0.6063		FALSE	FALSE	FALSE	3xC6kv	0.487419	0.367099	outcome	TRUE	inferred	textfile	0.0009	1.745e-06	exposure	TRUE	reported	3Ok3Ux	textfile	7824	2	1	TRUE
tryptophan	rs2505644	T	C	T	C	0.005		0.558		FALSE	FALSE	FALSE	3xC6kv			outcome	FALSE	inferred	textfile	0.001	5.733e-07	exposure	TRUE	reported	3Ok3Ux	textfile	7824	2	1	FALSE
tryptophan	rs2510595	A	G	A	G	-0.0045	0.0665211	0.6113		FALSE	FALSE	FALSE	3xC6kv	0.20598	0.373367	outcome	TRUE	inferred	textfile	0.0009	4.989e-07	exposure	TRUE	reported	3Ok3Ux	textfile	7824	2	1	TRUE
tryptophan	rs2520117	A	G	A	G	0.0045	-0.0161326	0.4545		FALSE	FALSE	FALSE	3xC6kv	0.163096	0.460603	outcome	TRUE	inferred	textfile	0.0009	5.056e-07	exposure	TRUE	reported	3Ok3Ux	textfile	7824	2	1	TRUE
tryptophan	rs2580344	T	C	T	C	0.0044		0.6238		FALSE	FALSE	FALSE	3xC6kv	0.0127721		outcome	FALSE	inferred	textfile	0.0009	7.984e-07	exposure	TRUE	reported	3Ok3Ux	textfile	7824	2	1	FALSE
tryptophan	rs258763	A	T	A	T	-0.0042	0.251091	0.5564		FALSE	TRUE	TRUE	3xC6kv	0.0197042	1.7047e-37	outcome	TRUE	inferred	textfile	0.0009	2.282e-06	exposure	TRUE	reported	3Ok3Ux	textfile	7824	2	1	FALSE
tryptophan	rs2604365	T	G	T	G	0.0044	-0.0252402	0.6371		FALSE	FALSE	FALSE	3xC6kv	0.199713	0.449715	outcome	TRUE	inferred	textfile	0.0009	1.452e-06	exposure	TRUE	reported	3Ok3Ux	textfile	7824	2	1	TRUE
tryptophan	rs2658761	T	C	T	C	-0.0048	-0.00131534	0.4343		FALSE	FALSE	FALSE	3xC6kv	0.015957	0.467152	outcome	TRUE	inferred	textfile	0.0009	6.749e-08	exposure	TRUE	reported	3Ok3Ux	textfile	7824	2	1	TRUE
tryptophan	rs2662269	A	C	A	C	0.0045	-0.019577	0.417		FALSE	FALSE	FALSE	3xC6kv	0.0669005	0.384903	outcome	TRUE	inferred	textfile	0.0009	7.116e-07	exposure	TRUE	reported	3Ok3Ux	textfile	7824	2	1	TRUE
tryptophan	rs2688858	T	C	T	C	0.0043	0.114468	0.5742		FALSE	FALSE	FALSE	3xC6kv			outcome	FALSE	inferred	textfile	0.0009	2.837e-06	exposure	TRUE	reported	3Ok3Ux	textfile	7824	2	1	FALSE
tryptophan	rs2717586	A	G	A	G	0.0043	0.00493939	0.3962		FALSE	FALSE	FALSE	3xC6kv	0.0137885	0.360087	outcome	TRUE	inferred	textfile	0.0009	2.314e-06	exposure	TRUE	reported	3Ok3Ux	textfile	7824	2	1	TRUE
tryptophan	rs2722407	A	G	A	G	0.0041	-0.074697	0.587		FALSE	FALSE	FALSE	3xC6kv		0.986719	outcome	FALSE	reported	textfile	0.0009	6.472e-06	exposure	TRUE	reported	3Ok3Ux	textfile	7824	2	1	FALSE
tryptophan	rs2769419	A	G	A	G	0.004	-0.0024865	0.4777		FALSE	FALSE	FALSE	3xC6kv			outcome	FALSE	inferred	textfile	0.0009	6.163e-06	exposure	TRUE	reported	3Ok3Ux	textfile	7824	2	1	FALSE
tryptophan	rs2798184	T	C	T	C	-0.0049	0.0264148	0.4314		FALSE	FALSE	FALSE	3xC6kv	0.0171541	0.061798	outcome	TRUE	inferred	textfile	0.0009	6.371e-08	exposure	TRUE	reported	3Ok3Ux	textfile	7824	2	1	TRUE
tryptophan	rs2813760	A	G	A	G	0.0044	-1.44352	0.5775		FALSE	FALSE	FALSE	3xC6kv	0.0626957	1.33321e-117	outcome	TRUE	inferred	textfile	0.0009	1.187e-06	exposure	TRUE	reported	3Ok3Ux	textfile	7824	2	1	TRUE
tryptophan	rs2834164	A	C	A	C	-0.0045	-0.0173026	0.5041		FALSE	FALSE	FALSE	3xC6kv	0.0951305	0.427837	outcome	TRUE	inferred	textfile	0.0009	4.761e-07	exposure	TRUE	reported	3Ok3Ux	textfile	7824	2	1	TRUE
tryptophan	rs284191	A	G	A	G	-0.006	-0.31445	0.615		FALSE	FALSE	FALSE	3xC6kv			outcome	FALSE	inferred	textfile	0.001	1.973e-09	exposure	TRUE	reported	3Ok3Ux	textfile	7824	2	1	FALSE
tryptophan	rs2868072	A	G	A	G	0.004	-0.0416696	0.4829		FALSE	FALSE	FALSE	3xC6kv		0.926773	outcome	FALSE	reported	textfile	0.0009	9.036e-06	exposure	TRUE	reported	3Ok3Ux	textfile	7824	2	1	FALSE
tryptophan	rs295142	A	G	A	G	-0.0048		0.5909		FALSE	FALSE	FALSE	3xC6kv	0.0303063		outcome	FALSE	inferred	textfile	0.0009	1.538e-07	exposure	TRUE	reported	3Ok3Ux	textfile	7824	2	1	FALSE
tryptophan	rs2966079	T	C	T	C	-0.0042		0.5425		FALSE	FALSE	FALSE	3xC6kv	0.0149017		outcome	FALSE	inferred	textfile	0.0009	2.525e-06	exposure	TRUE	reported	3Ok3Ux	textfile	7824	2	1	FALSE
tryptophan	rs2970335	A	C	A	C	0.0044	1.76063	0.4039		FALSE	FALSE	FALSE	3xC6kv	0.352534	2.9538e-07	outcome	TRUE	inferred	textfile	0.0009	1.023e-06	exposure	TRUE	reported	3Ok3Ux	textfile	7824	2	1	TRUE
tryptophan	rs2977272	T	C	T	C	0.005	0.0633301	0.341		FALSE	FALSE	FALSE	3xC6kv	0.120051	0.298914	outcome	TRUE	inferred	textfile	0.001	5.733e-07	exposure	TRUE	reported	3Ok3Ux	textfile	7824	2	1	TRUE
tryptophan	rs33980	C	G	C	G	-0.0077	-0.251653	0.9071		FALSE	TRUE	TRUE	3xC6kv	0.0989117	0.00547612	outcome	TRUE	inferred	textfile	0.0017	9.108e-06	exposure	TRUE	reported	3Ok3Ux	textfile	7824	2	1	FALSE
tryptophan	rs341973	T	C	T	C	0.005	0.130736	0.493		FALSE	FALSE	FALSE	3xC6kv			outcome	FALSE	inferred	textfile	0.001	5.733e-07	exposure	TRUE	reported	3Ok3Ux	textfile	7824	2	1	FALSE
tryptophan	rs3742929	T	C	T	C	-0.0044		0.512		FALSE	FALSE	FALSE	3xC6kv			outcome	FALSE	inferred	textfile	0.0009	1.01e-06	exposure	TRUE	reported	3Ok3Ux	textfile	7824	2	1	FALSE
tryptophan	rs3751181	A	G	A	G	0.0041	-0.237319	0.6085		FALSE	FALSE	FALSE	3xC6kv	0.00422156	0	outcome	TRUE	inferred	textfile	0.0009	5.185e-06	exposure	TRUE	reported	3Ok3Ux	textfile	7824	2	1	TRUE
tryptophan	rs3772343	A	C	A	C	0.028	-0.277241	0.987		FALSE	FALSE	FALSE	3xC6kv			outcome	FALSE	inferred	textfile	0.006	3.061e-06	exposure	TRUE	reported	3Ok3Ux	textfile	7824	2	1	FALSE
tryptophan	rs3773729	T	C	T	C	0.004	0.017033	0.6291		FALSE	FALSE	FALSE	3xC6kv	0.031802	0.296119	outcome	TRUE	inferred	textfile	0.0009	8.571e-06	exposure	TRUE	reported	3Ok3Ux	textfile	7824	2	1	TRUE
tryptophan	rs3780494	T	C	T	C	-0.023		0.9855		FALSE	FALSE	FALSE	3xC6kv			outcome	FALSE	inferred	textfile	0.0051	7.022e-06	exposure	TRUE	reported	3Ok3Ux	textfile	7824	2	1	FALSE
tryptophan	rs38271	A	G	A	G	-0.0051	-0.170683	0.5925		FALSE	FALSE	FALSE	3xC6kv	0.831147	0.418646	outcome	TRUE	inferred	textfile	0.0009	1.185e-08	exposure	TRUE	reported	3Ok3Ux	textfile	7824	2	1	TRUE
tryptophan	rs3851229	T	C	T	C	0.0045		0.43		FALSE	FALSE	FALSE	3xC6kv	0.0172548		outcome	FALSE	inferred	textfile	0.0009	4.497e-07	exposure	TRUE	reported	3Ok3Ux	textfile	7824	2	1	FALSE
tryptophan	rs3927971	T	C	T	C	0.0042	0.0631363	0.5178		FALSE	FALSE	FALSE	3xC6kv	0.01761	0.000168376	outcome	TRUE	inferred	textfile	0.0009	8.977e-06	exposure	TRUE	reported	3Ok3Ux	textfile	7824	2	1	TRUE
tryptophan	rs4063769	T	C	T	C	-0.0043	0.667726	0.5301		FALSE	FALSE	FALSE	3xC6kv	0.446435	0.0673679	outcome	TRUE	inferred	textfile	0.0009	1.297e-06	exposure	TRUE	reported	3Ok3Ux	textfile	7824	2	1	TRUE
tryptophan	rs4144737	A	G	A	G	0.004		0.5818		FALSE	FALSE	FALSE	3xC6kv			outcome	FALSE	inferred	textfile	0.0009	9.859e-06	exposure	TRUE	reported	3Ok3Ux	textfile	7824	2	1	FALSE
tryptophan	rs42162	T	C	T	C	0.004	0.0112876	0.5492		FALSE	FALSE	FALSE	3xC6kv		0.922097	outcome	FALSE	reported	textfile	0.0009	8.217e-06	exposure	TRUE	reported	3Ok3Ux	textfile	7824	2	1	FALSE
tryptophan	rs428185	T	C	T	C	-0.0045	0.160038	0.5851		FALSE	FALSE	FALSE	3xC6kv			outcome	FALSE	inferred	textfile	0.0009	6.254e-07	exposure	TRUE	reported	3Ok3Ux	textfile	7824	2	1	FALSE
tryptophan	rs4306882	T	G	T	G	-0.0057		0.6153		FALSE	FALSE	FALSE	3xC6kv	0.0212898		outcome	FALSE	inferred	textfile	0.0009	2.52e-10	exposure	TRUE	reported	3Ok3Ux	textfile	7824	2	1	FALSE
tryptophan	rs430727	T	C	T	C	0.0041	-0.174251	0.4628		FALSE	FALSE	FALSE	3xC6kv	0.379244	0.322949	outcome	TRUE	inferred	textfile	0.0009	5.128e-06	exposure	TRUE	reported	3Ok3Ux	textfile	7824	2	1	TRUE
tryptophan	rs4356783	C	G	C	G	-0.0041	0.0237672	0.5863		FALSE	TRUE	TRUE	3xC6kv	0.0181421	0.0950881	outcome	TRUE	inferred	textfile	0.0009	6.746e-06	exposure	TRUE	reported	3Ok3Ux	textfile	7824	2	1	FALSE
tryptophan	rs4611118	A	G	A	G	-0.0044	0.0288707	0.609		FALSE	FALSE	FALSE	3xC6kv	0.0372749	0.219307	outcome	TRUE	inferred	textfile	0.0009	9.406e-07	exposure	TRUE	reported	3Ok3Ux	textfile	7824	2	1	TRUE
tryptophan	rs4615256	A	G	A	G	0.0049	-0.00272287	0.5327		FALSE	FALSE	FALSE	3xC6kv		0.930299	outcome	FALSE	reported	textfile	0.0009	4.988e-08	exposure	TRUE	reported	3Ok3Ux	textfile	7824	2	1	FALSE
tryptophan	rs4684599	T	C	T	C	-0.0042	-0.331902	0.6319		FALSE	FALSE	FALSE	3xC6kv		0.981255	outcome	FALSE	reported	textfile	0.0009	2.889e-06	exposure	TRUE	reported	3Ok3Ux	textfile	7824	2	1	FALSE
tryptophan	rs4686980	T	C	T	C	0.005	-0.080539	0.361		FALSE	FALSE	FALSE	3xC6kv	0.136036	0.276911	outcome	TRUE	inferred	textfile	0.001	5.733e-07	exposure	TRUE	reported	3Ok3Ux	textfile	7824	2	1	TRUE
tryptophan	rs4695138	A	T	A	T	0.0052	-0.493569	0.5352		FALSE	TRUE	TRUE	3xC6kv	0.397626	0.107249	outcome	TRUE	inferred	textfile	0.0009	7.996e-09	exposure	TRUE	reported	3Ok3Ux	textfile	7824	2	1	FALSE
tryptophan	rs4695289	A	G	A	G	-0.0045	0.0180063	0.3489		FALSE	FALSE	FALSE	3xC6kv	1.43866	0.495007	outcome	TRUE	inferred	textfile	0.0009	7.948e-07	exposure	TRUE	reported	3Ok3Ux	textfile	7824	2	1	TRUE
tryptophan	rs4702007	A	G	A	G	-0.0041	0.0871206	0.3929		FALSE	FALSE	FALSE	3xC6kv	0.972506	0.464309	outcome	TRUE	inferred	textfile	0.0009	6.109e-06	exposure	TRUE	reported	3Ok3Ux	textfile	7824	2	1	TRUE
tryptophan	rs4751282	T	C	T	C	0.0045	-0.0149723	0.5421		FALSE	FALSE	FALSE	3xC6kv	0.0540236	0.390835	outcome	TRUE	inferred	textfile	0.0009	7.405e-07	exposure	TRUE	reported	3Ok3Ux	textfile	7824	2	1	TRUE
tryptophan	rs4755291	A	G	A	G	-0.0041	0.0991323	0.4644		FALSE	FALSE	FALSE	3xC6kv		0.972063	outcome	FALSE	reported	textfile	0.0009	5.253e-06	exposure	TRUE	reported	3Ok3Ux	textfile	7824	2	1	FALSE
tryptophan	rs4849291	C	G	C	G	0.0041	0.511357	0.6092		FALSE	TRUE	TRUE	3xC6kv	0.0263131	2.00793e-84	outcome	TRUE	inferred	textfile	0.0009	5.933e-06	exposure	TRUE	reported	3Ok3Ux	textfile	7824	2	1	FALSE
tryptophan	rs4870304	A	G	A	G	0.0041	-0.00692844	0.5823		FALSE	FALSE	FALSE	3xC6kv	0.0150681	0.322827	outcome	TRUE	inferred	textfile	0.0009	8.313e-06	exposure	TRUE	reported	3Ok3Ux	textfile	7824	2	1	TRUE
tryptophan	rs4880888	A	G	A	G	-0.0046	-0.166039	0.4785		FALSE	FALSE	FALSE	3xC6kv	0.298881	0.289264	outcome	TRUE	inferred	textfile	0.0009	3.243e-07	exposure	TRUE	reported	3Ok3Ux	textfile	7824	2	1	TRUE
tryptophan	rs4926571	T	C	T	C	-0.0048		0.5231		FALSE	FALSE	FALSE	3xC6kv			outcome	FALSE	inferred	textfile	0.0009	9.025e-08	exposure	TRUE	reported	3Ok3Ux	textfile	7824	2	1	FALSE
tryptophan	rs4958379	A	G	A	G	-0.005		0.433		FALSE	FALSE	FALSE	3xC6kv			outcome	FALSE	inferred	textfile	0.0009	2.176e-08	exposure	TRUE	reported	3Ok3Ux	textfile	7824	2	1	FALSE
tryptophan	rs4972588	A	G	A	G	-0.0046	0.253531	0.5138		FALSE	FALSE	FALSE	3xC6kv		0.995582	outcome	FALSE	reported	textfile	0.0009	3.744e-07	exposure	TRUE	reported	3Ok3Ux	textfile	7824	2	1	FALSE
tryptophan	rs4973952	C	G	C	G	-0.0041	0.0138129	0.415		FALSE	TRUE	TRUE	3xC6kv	0.476519	0.488437	outcome	TRUE	inferred	textfile	0.0009	6.47e-06	exposure	TRUE	reported	3Ok3Ux	textfile	7824	2	1	FALSE
tryptophan	rs4989308	A	G	A	G	-0.0045	-0.0384659	0.3746		FALSE	FALSE	FALSE	3xC6kv		0.86693	outcome	FALSE	reported	textfile	0.0009	8.432e-07	exposure	TRUE	reported	3Ok3Ux	textfile	7824	2	1	FALSE
tryptophan	rs502654	T	C	T	C	-0.0046		0.559		FALSE	FALSE	FALSE	3xC6kv	0.00322316		outcome	FALSE	inferred	textfile	0.0009	2.597e-07	exposure	TRUE	reported	3Ok3Ux	textfile	7824	2	1	FALSE
tryptophan	rs575257	A	G	A	G	-0.0042	0.360698	0.6005		FALSE	FALSE	FALSE	3xC6kv	0.00647173	0	outcome	TRUE	inferred	textfile	0.0009	3.511e-06	exposure	TRUE	reported	3Ok3Ux	textfile	7824	2	1	TRUE
tryptophan	rs5997110	T	C	T	C	-0.005	0.0162114	0.523		FALSE	FALSE	FALSE	3xC6kv	0.0966968	0.433429	outcome	TRUE	inferred	textfile	0.001	5.733e-07	exposure	TRUE	reported	3Ok3Ux	textfile	7824	2	1	TRUE
tryptophan	rs6001129	T	C	T	C	-0.009	0.315593	0.134		FALSE	FALSE	FALSE	3xC6kv			outcome	FALSE	inferred	textfile	0.002	6.795e-06	exposure	TRUE	reported	3Ok3Ux	textfile	7824	2	1	FALSE
tryptophan	rs603446	T	C	T	C	0.0051	-0.160992	0.4448		FALSE	FALSE	FALSE	3xC6kv	0.214487	0.226449	outcome	TRUE	inferred	textfile	0.0009	1.383e-08	exposure	TRUE	reported	3Ok3Ux	textfile	7824	2	1	TRUE
tryptophan	rs6077611	T	G	T	G	-0.0041	0.041747	0.4794		FALSE	FALSE	FALSE	3xC6kv	0.398277	0.45826	outcome	TRUE	inferred	textfile	0.0009	5.321e-06	exposure	TRUE	reported	3Ok3Ux	textfile	7824	2	1	TRUE
tryptophan	rs6110544	T	C	T	C	0.004	0.00316049	0.4394		FALSE	FALSE	FALSE	3xC6kv			outcome	FALSE	inferred	textfile	0.0009	7.011e-06	exposure	TRUE	reported	3Ok3Ux	textfile	7824	2	1	FALSE
tryptophan	rs6130271	T	C	T	C	-0.004		0.5352		FALSE	FALSE	FALSE	3xC6kv	0.0374629		outcome	FALSE	inferred	textfile	0.0009	7.398e-06	exposure	TRUE	reported	3Ok3Ux	textfile	7824	2	1	FALSE
tryptophan	rs6435723	T	C	T	C	-0.008	-0.0759391	0.8977		FALSE	FALSE	FALSE	3xC6kv	0.138676	0.291983	outcome	TRUE	inferred	textfile	0.0018	6.907e-06	exposure	TRUE	reported	3Ok3Ux	textfile	7824	2	1	TRUE
tryptophan	rs6454864	T	C	T	C	0.004	0.0261889	0.3705		FALSE	FALSE	FALSE	3xC6kv	0.05243	0.308713	outcome	TRUE	inferred	textfile	0.0009	8.872e-06	exposure	TRUE	reported	3Ok3Ux	textfile	7824	2	1	TRUE
tryptophan	rs6480970	A	G	A	G	-0.0049		0.6159		FALSE	FALSE	FALSE	3xC6kv	0.0106525		outcome	FALSE	inferred	textfile	0.0009	4.287e-08	exposure	TRUE	reported	3Ok3Ux	textfile	7824	2	1	FALSE
tryptophan	rs6517254	T	C	T	C	-0.0042	0.00426365	0.3971		FALSE	FALSE	FALSE	3xC6kv		0.963031	outcome	FALSE	reported	textfile	0.0009	3.119e-06	exposure	TRUE	reported	3Ok3Ux	textfile	7824	2	1	FALSE
tryptophan	rs6534667	C	G	C	G	-0.0043	0.0340107	0.4186		FALSE	TRUE	TRUE	3xC6kv	0.0582937	0.2798	outcome	TRUE	inferred	textfile	0.0009	1.491e-06	exposure	TRUE	reported	3Ok3Ux	textfile	7824	2	1	FALSE
tryptophan	rs6537156	T	C	T	C	0.004	-0.0137838	0.4485		FALSE	FALSE	FALSE	3xC6kv	0.122135	0.455072	outcome	TRUE	inferred	textfile	0.0009	8.091e-06	exposure	TRUE	reported	3Ok3Ux	textfile	7824	2	1	TRUE
tryptophan	rs6586235	A	C	A	C	0.0043		0.4598		FALSE	FALSE	FALSE	3xC6kv			outcome	FALSE	inferred	textfile	0.0009	1.622e-06	exposure	TRUE	reported	3Ok3Ux	textfile	7824	2	1	FALSE
tryptophan	rs6685230	T	C	T	C	-0.0042		0.3976		FALSE	FALSE	FALSE	3xC6kv	0.0370925		outcome	FALSE	inferred	textfile	0.0009	7.78e-06	exposure	TRUE	reported	3Ok3Ux	textfile	7824	2	1	FALSE
tryptophan	rs6730726	A	G	A	G	-0.004		0.5312		FALSE	FALSE	FALSE	3xC6kv	0.0243862		outcome	FALSE	inferred	textfile	0.0009	7.167e-06	exposure	TRUE	reported	3Ok3Ux	textfile	7824	2	1	FALSE
tryptophan	rs6747650	A	G	A	G	-0.0041	0.0167294	0.5825		FALSE	FALSE	FALSE	3xC6kv	0.155397	0.457134	outcome	TRUE	inferred	textfile	0.0009	4.362e-06	exposure	TRUE	reported	3Ok3Ux	textfile	7824	2	1	TRUE
tryptophan	rs6759991	T	G	T	G	0.0076	0.00465808	0.8623		FALSE	FALSE	FALSE	3xC6kv	0.0144051	0.37321	outcome	TRUE	inferred	textfile	0.0016	2.521e-06	exposure	TRUE	reported	3Ok3Ux	textfile	7824	2	1	TRUE
tryptophan	rs6819555	A	G	A	G	-0.0043	-0.0237981	0.5862		FALSE	FALSE	FALSE	3xC6kv	0.0136858	0.0410271	outcome	TRUE	inferred	textfile	0.0009	3.693e-06	exposure	TRUE	reported	3Ok3Ux	textfile	7824	2	1	TRUE
tryptophan	rs682359	T	G	T	G	0.0044	0.0802914	0.5812		FALSE	FALSE	FALSE	3xC6kv			outcome	FALSE	inferred	textfile	0.0009	6.54e-07	exposure	TRUE	reported	3Ok3Ux	textfile	7824	2	1	FALSE
tryptophan	rs6826247	T	C	T	C	0.0048	0.820362	0.5071		FALSE	FALSE	FALSE	3xC6kv	0.534341	0.0623578	outcome	TRUE	inferred	textfile	0.0009	8.797e-08	exposure	TRUE	reported	3Ok3Ux	textfile	7824	2	1	TRUE
tryptophan	rs688627	T	C	T	C	0.0042		0.5878		FALSE	FALSE	FALSE	3xC6kv			outcome	FALSE	inferred	textfile	0.0009	3.615e-06	exposure	TRUE	reported	3Ok3Ux	textfile	7824	2	1	FALSE
tryptophan	rs6901004	C	G	C	G	-0.0061		0.5742		FALSE	TRUE	TRUE	3xC6kv			outcome	FALSE	inferred	textfile	0.0009	1.078e-11	exposure	TRUE	reported	3Ok3Ux	textfile	7824	2	1	FALSE
tryptophan	rs6910731	A	G	A	G	0.0041	0.00878982	0.4497		FALSE	FALSE	FALSE	3xC6kv	0.0177691	0.310417	outcome	TRUE	inferred	textfile	0.0009	6.679e-06	exposure	TRUE	reported	3Ok3Ux	textfile	7824	2	1	TRUE
tryptophan	rs6935961	A	G	A	G	-0.0056	-0.013753	0.5578		FALSE	FALSE	FALSE	3xC6kv	0.0195295	0.240649	outcome	TRUE	inferred	textfile	0.0009	3.753e-10	exposure	TRUE	reported	3Ok3Ux	textfile	7824	2	1	TRUE
tryptophan	rs699856	T	C	T	C	0.004	-0.0293029	0.3661		FALSE	FALSE	FALSE	3xC6kv	0.0886408	0.370481	outcome	TRUE	inferred	textfile	0.0009	8.012e-06	exposure	TRUE	reported	3Ok3Ux	textfile	7824	2	1	TRUE
tryptophan	rs7006068	T	C	T	C	0.0045	0.0179117	0.6264		FALSE	FALSE	FALSE	3xC6kv	0.0166836	0.141498	outcome	TRUE	inferred	textfile	0.0009	4.801e-07	exposure	TRUE	reported	3Ok3Ux	textfile	7824	2	1	TRUE
tryptophan	rs7009696	T	C	T	C	0.0041	0.00628403	0.6243		FALSE	FALSE	FALSE	3xC6kv	0.0168902	0.354927	outcome	TRUE	inferred	textfile	0.0009	6.166e-06	exposure	TRUE	reported	3Ok3Ux	textfile	7824	2	1	TRUE
tryptophan	rs710580	A	C	A	C	-0.005	0.0188582	0.3566		FALSE	FALSE	FALSE	3xC6kv	0.126715	0.440846	outcome	TRUE	inferred	textfile	0.0009	3.574e-08	exposure	TRUE	reported	3Ok3Ux	textfile	7824	2	1	TRUE
tryptophan	rs7109477	A	G	A	G	-0.0047	-0.0757399	0.4588		FALSE	FALSE	FALSE	3xC6kv		0.970935	outcome	FALSE	reported	textfile	0.0009	1.887e-07	exposure	TRUE	reported	3Ok3Ux	textfile	7824	2	1	FALSE
tryptophan	rs719564	A	G	A	G	0.0044	-0.0140344	0.6101		FALSE	FALSE	FALSE	3xC6kv	1.33708	0.495813	outcome	TRUE	inferred	textfile	0.0009	1.276e-06	exposure	TRUE	reported	3Ok3Ux	textfile	7824	2	1	TRUE
tryptophan	rs7198470	T	C	T	C	0.004		0.6081		FALSE	FALSE	FALSE	3xC6kv	0.317154		outcome	FALSE	inferred	textfile	0.0009	9.003e-06	exposure	TRUE	reported	3Ok3Ux	textfile	7824	2	1	FALSE
tryptophan	rs7230740	A	C	A	C	0.0044	-0.015598	0.6655		FALSE	FALSE	FALSE	3xC6kv	0.0370412	0.336842	outcome	TRUE	inferred	textfile	0.0009	1.559e-06	exposure	TRUE	reported	3Ok3Ux	textfile	7824	2	1	TRUE
tryptophan	rs7246393	A	G	A	G	0.0043	-0.0137368	0.5222		FALSE	FALSE	FALSE	3xC6kv	0.129077	0.457623	outcome	TRUE	inferred	textfile	0.0009	1.554e-06	exposure	TRUE	reported	3Ok3Ux	textfile	7824	2	1	TRUE
tryptophan	rs7463805	T	C	T	C	-0.0053	0.00921529	0.5213		FALSE	FALSE	FALSE	3xC6kv	0.0155052	0.276144	outcome	TRUE	inferred	textfile	0.0009	4.596e-09	exposure	TRUE	reported	3Ok3Ux	textfile	7824	2	1	TRUE
tryptophan	rs7505177	T	G	T	G	-0.0043	0.00278574	0.4132		FALSE	FALSE	FALSE	3xC6kv	0.0138917	0.420532	outcome	TRUE	inferred	textfile	0.0009	5.859e-06	exposure	TRUE	reported	3Ok3Ux	textfile	7824	2	1	TRUE
tryptophan	rs7584842	T	C	T	C	-0.005	-0.0524869	0.5377		FALSE	FALSE	FALSE	3xC6kv	0.39237	0.446793	outcome	TRUE	inferred	textfile	0.0009	4.15e-08	exposure	TRUE	reported	3Ok3Ux	textfile	7824	2	1	TRUE
tryptophan	rs7594598	A	C	A	C	0.004	-0.00725043	0.4257		FALSE	FALSE	FALSE	3xC6kv	0.0138002	0.299657	outcome	TRUE	inferred	textfile	0.0009	9.497e-06	exposure	TRUE	reported	3Ok3Ux	textfile	7824	2	1	TRUE
tryptophan	rs7638383	A	G	A	G	0.0047	0.102313	0.3984		FALSE	FALSE	FALSE	3xC6kv			outcome	FALSE	inferred	textfile	0.0009	1.641e-07	exposure	TRUE	reported	3Ok3Ux	textfile	7824	2	1	FALSE
tryptophan	rs7810390	A	G	A	G	-0.0045	-0.00547029	0.5928		FALSE	FALSE	FALSE	3xC6kv			outcome	FALSE	inferred	textfile	0.0009	5.611e-07	exposure	TRUE	reported	3Ok3Ux	textfile	7824	2	1	FALSE
tryptophan	rs7843149	T	C	T	C	-0.0041	0.0144084	0.3896		FALSE	FALSE	FALSE	3xC6kv	0.147641	0.461129	outcome	TRUE	inferred	textfile	0.0009	6.554e-06	exposure	TRUE	reported	3Ok3Ux	textfile	7824	2	1	TRUE
tryptophan	rs8006663	A	G	A	G	-0.0046	-0.0775587	0.4556		FALSE	FALSE	FALSE	3xC6kv		0.987497	outcome	FALSE	reported	textfile	0.0009	3.016e-07	exposure	TRUE	reported	3Ok3Ux	textfile	7824	2	1	FALSE
tryptophan	rs8021242	T	C	T	C	0.0049	0.0199982	0.5899		FALSE	FALSE	FALSE	3xC6kv	0.0137455	0.0728498	outcome	TRUE	inferred	textfile	0.0009	5.183e-08	exposure	TRUE	reported	3Ok3Ux	textfile	7824	2	1	TRUE
tryptophan	rs8046426	A	T	A	T	0.004	-0.152638	0.3703		FALSE	TRUE	TRUE	3xC6kv	0.630875	0.404411	outcome	TRUE	inferred	textfile	0.0009	8.082e-06	exposure	TRUE	reported	3Ok3Ux	textfile	7824	2	1	FALSE
tryptophan	rs8088963	A	G	A	G	0.0044	0.138357	0.6387		FALSE	FALSE	FALSE	3xC6kv	0.0606771	0.0112974	outcome	TRUE	inferred	textfile	0.0009	8.287e-07	exposure	TRUE	reported	3Ok3Ux	textfile	7824	2	1	TRUE
tryptophan	rs8110890	T	G	T	G	0.0045	-0.0179686	0.4741		FALSE	FALSE	FALSE	3xC6kv	0.0117038	0.0623576	outcome	TRUE	inferred	textfile	0.0009	7.505e-07	exposure	TRUE	reported	3Ok3Ux	textfile	7824	2	1	TRUE
tryptophan	rs860916	A	G	A	G	-0.0047	0.0139437	0.4232		FALSE	FALSE	FALSE	3xC6kv	0.435218	0.487221	outcome	TRUE	inferred	textfile	0.0009	1.512e-07	exposure	TRUE	reported	3Ok3Ux	textfile	7824	2	1	TRUE
tryptophan	rs875184	T	C	T	C	-0.0041	-0.290987	0.403		FALSE	FALSE	FALSE	3xC6kv	0.534264	0.292997	outcome	TRUE	inferred	textfile	0.0009	5.689e-06	exposure	TRUE	reported	3Ok3Ux	textfile	7824	2	1	TRUE
tryptophan	rs875283	A	G	A	G	-0.0043	-0.15385	0.4896		FALSE	FALSE	FALSE	3xC6kv	0.00503069	1.05276e-205	outcome	TRUE	inferred	textfile	0.0009	2.341e-06	exposure	TRUE	reported	3Ok3Ux	textfile	7824	2	1	TRUE
tryptophan	rs881562	T	G	T	G	0.0044	-0.942654	0.4978		FALSE	FALSE	FALSE	3xC6kv	0.208206	2.98419e-06	outcome	TRUE	inferred	textfile	0.0009	1.451e-06	exposure	TRUE	reported	3Ok3Ux	textfile	7824	2	1	TRUE
tryptophan	rs893922	A	G	A	G	0.0042	-0.0322443	0.366		FALSE	FALSE	FALSE	3xC6kv			outcome	FALSE	inferred	textfile	0.0009	3.945e-06	exposure	TRUE	reported	3Ok3Ux	textfile	7824	2	1	FALSE
tryptophan	rs915281	T	C	T	C	-0.0041	-0.031904	0.5076		FALSE	FALSE	FALSE	3xC6kv	0.0973772	0.371595	outcome	TRUE	inferred	textfile	0.0009	4.423e-06	exposure	TRUE	reported	3Ok3Ux	textfile	7824	2	1	TRUE
tryptophan	rs928963	A	C	A	C	0.0042	-0.00114695	0.3985		FALSE	FALSE	FALSE	3xC6kv	0.01405	0.467469	outcome	TRUE	inferred	textfile	0.0009	3.622e-06	exposure	TRUE	reported	3Ok3Ux	textfile	7824	2	1	TRUE
tryptophan	rs9315440	A	G	A	G	0.0048	0.0274989	0.5843		FALSE	FALSE	FALSE	3xC6kv	0.113358	0.404164	outcome	TRUE	inferred	textfile	0.0009	6.712e-08	exposure	TRUE	reported	3Ok3Ux	textfile	7824	2	1	TRUE
tryptophan	rs9330454	A	G	A	G	-0.0066	0.0177072	0.4006		FALSE	FALSE	FALSE	3xC6kv	0.53201	0.486724	outcome	TRUE	inferred	textfile	0.0015	6.044e-06	exposure	TRUE	reported	3Ok3Ux	textfile	7824	2	1	TRUE
tryptophan	rs937382	T	C	T	C	-0.0046	0.0273236	0.4466		FALSE	FALSE	FALSE	3xC6kv	0.0192217	0.0775861	outcome	TRUE	inferred	textfile	0.0009	2.312e-07	exposure	TRUE	reported	3Ok3Ux	textfile	7824	2	1	TRUE
tryptophan	rs938040	T	C	T	C	0.0074	-1.27532	0.107		FALSE	FALSE	FALSE	3xC6kv	0.104105	8.36628e-35	outcome	TRUE	inferred	textfile	0.0017	9.124e-06	exposure	TRUE	reported	3Ok3Ux	textfile	7824	2	1	TRUE
tryptophan	rs9464137	A	C	A	C	0.0041	0.0998574	0.5592		FALSE	FALSE	FALSE	3xC6kv			outcome	FALSE	inferred	textfile	0.0009	4.445e-06	exposure	TRUE	reported	3Ok3Ux	textfile	7824	2	1	FALSE
tryptophan	rs9511152	A	G	A	G	-0.005	0.0301231	0.559		FALSE	FALSE	FALSE	3xC6kv		0.994759	outcome	FALSE	reported	textfile	0.0009	2.985e-08	exposure	TRUE	reported	3Ok3Ux	textfile	7824	2	1	FALSE
tryptophan	rs9517869	T	C	T	C	-0.0046		0.3661		FALSE	FALSE	FALSE	3xC6kv	0.0289316		outcome	FALSE	inferred	textfile	0.0009	3.457e-07	exposure	TRUE	reported	3Ok3Ux	textfile	7824	2	1	FALSE
tryptophan	rs9523030	T	G	T	G	0.0043	-0.0157049	0.6269		FALSE	FALSE	FALSE	3xC6kv	0.508177	0.487673	outcome	TRUE	inferred	textfile	0.0009	5.647e-06	exposure	TRUE	reported	3Ok3Ux	textfile	7824	2	1	TRUE
tryptophan	rs9541214	T	C	T	C	-0.0042	-0.0696838	0.653		FALSE	FALSE	FALSE	3xC6kv	0.562484	0.450703	outcome	TRUE	inferred	textfile	0.0009	3.797e-06	exposure	TRUE	reported	3Ok3Ux	textfile	7824	2	1	TRUE
tryptophan	rs9543391	T	G	T	G	0.0041	0.325883	0.3993		FALSE	FALSE	FALSE	3xC6kv			outcome	FALSE	inferred	textfile	0.0009	6.39e-06	exposure	TRUE	reported	3Ok3Ux	textfile	7824	2	1	FALSE
tryptophan	rs9610322	A	G	A	G	-0.0043	-0.0837085	0.5195		FALSE	FALSE	FALSE	3xC6kv	0.0827626	0.155906	outcome	TRUE	inferred	textfile	0.0009	1.119e-06	exposure	TRUE	reported	3Ok3Ux	textfile	7824	2	1	TRUE
tryptophan	rs9649963	T	C	T	C	0.0041		0.634		FALSE	FALSE	FALSE	3xC6kv	0.020627		outcome	FALSE	inferred	textfile	0.0009	5.841e-06	exposure	TRUE	reported	3Ok3Ux	textfile	7824	2	1	FALSE
tryptophan	rs972459	T	C	T	C	0.005	-0.0688228	0.5787		FALSE	FALSE	FALSE	3xC6kv	0.160273	0.333813	outcome	TRUE	inferred	textfile	0.0009	1.969e-08	exposure	TRUE	reported	3Ok3Ux	textfile	7824	2	1	TRUE
tryptophan	rs9842801	C	G	C	G	0.0044	0.0331394	0.5128		FALSE	TRUE	TRUE	3xC6kv	0.100203	0.370427	outcome	TRUE	inferred	textfile	0.0009	7.912e-07	exposure	TRUE	reported	3Ok3Ux	textfile	7824	2	1	FALSE
tryptophan	rs9878578	A	G	A	G	0.0041	0.0183215	0.6016		FALSE	FALSE	FALSE	3xC6kv		0.527184	outcome	FALSE	reported	textfile	0.0009	5.323e-06	exposure	TRUE	reported	3Ok3Ux	textfile	7824	2	1	FALSE
tryptophan	rs993927	T	G	T	G	0.0042		0.3773		FALSE	FALSE	FALSE	3xC6kv	0.00746181		outcome	FALSE	inferred	textfile	0.0009	2.636e-06	exposure	TRUE	reported	3Ok3Ux	textfile	7824	2	1	FALSE
tryptophan	rs9948912	A	G	A	G	0.004		0.3616		FALSE	FALSE	FALSE	3xC6kv			outcome	FALSE	inferred	textfile	0.0009	9.579e-06	exposure	TRUE	reported	3Ok3Ux	textfile	7824	2	1	FALSE
tryptophan	rs9950125	A	G	A	G	-0.004		0.4521		FALSE	FALSE	FALSE	3xC6kv	0.153485		outcome	FALSE	inferred	textfile	0.0009	7.715e-06	exposure	TRUE	reported	3Ok3Ux	textfile	7824	2	1	FALSE
tryptophan	rs9989564	A	G	A	G	-0.0042		0.5142		FALSE	FALSE	FALSE	3xC6kv	0.0180104		outcome	FALSE	inferred	textfile	0.0009	3.095e-06	exposure	TRUE	reported	3Ok3Ux	textfile	7824	2	1	FALSE
	SNP	effect_allele.exposure	other_allele.exposure	effect_allele.outcome	other_allele.outcome	beta.exposure	beta.outcome	eaf.exposure	eaf.outcome	remove	palindromic	ambiguous	id.outcome	se.outcome	pval.outcome	outcome	mr_keep.outcome	pval_origin.outcome	data_source.outcome	se.exposure	pval.exposure	exposure	mr_keep.exposure	pval_origin.exposure	id.exposure	data_source.exposure	samplesize.exposure	action	SNP_index	mr_keep
leucine	rs10004285	A	G	A	G	0.005	-0.167645	0.374		FALSE	FALSE	FALSE	Cy5WbC	0.0701379	0.00841915	outcome	TRUE	inferred	textfile	0.001	5.733e-07	exposure	TRUE	reported	EVMIoU	textfile	7824	2	1	TRUE
leucine	rs1003887	T	C	T	C	-0.005	-0.211132	0.651		FALSE	FALSE	FALSE	Cy5WbC	0.122664	0.0426053	outcome	TRUE	inferred	textfile	0.001	5.733e-07	exposure	TRUE	reported	EVMIoU	textfile	7824	2	1	TRUE
leucine	rs10190188	T	C	T	C	0.005	-0.0330087	0.662		FALSE	FALSE	FALSE	Cy5WbC		0.767363	outcome	FALSE	reported	textfile	0.001	5.733e-07	exposure	TRUE	reported	EVMIoU	textfile	7824	2	1	FALSE
leucine	rs1025466	T	C	T	C	-0.0041	-0.0195499	0.4062		FALSE	FALSE	FALSE	Cy5WbC	0.222314	0.464963	outcome	TRUE	inferred	textfile	0.0009	6.253e-06	exposure	TRUE	reported	EVMIoU	textfile	7824	2	1	TRUE
leucine	rs10258601	A	G	A	G	0.0044	0.0588626	0.4382		FALSE	FALSE	FALSE	Cy5WbC	0.416361	0.443787	outcome	TRUE	inferred	textfile	0.0009	6.734e-07	exposure	TRUE	reported	EVMIoU	textfile	7824	2	1	TRUE
leucine	rs1038555	T	C	T	C	-0.004	0.156435	0.4023		FALSE	FALSE	FALSE	Cy5WbC	0.101772	0.0621329	outcome	TRUE	inferred	textfile	0.0009	7.988e-06	exposure	TRUE	reported	EVMIoU	textfile	7824	2	1	TRUE
leucine	rs1043991	T	C	T	C	0.0048	-0.0523525	0.6375		FALSE	FALSE	FALSE	Cy5WbC		0.941175	outcome	FALSE	reported	textfile	0.0009	8.333e-08	exposure	TRUE	reported	EVMIoU	textfile	7824	2	1	FALSE
leucine	rs10487377	A	G	A	G	0.0046	0.0252297	0.5764		FALSE	FALSE	FALSE	Cy5WbC			outcome	FALSE	inferred	textfile	0.0009	4.091e-07	exposure	TRUE	reported	EVMIoU	textfile	7824	2	1	FALSE
leucine	rs10500907	A	G	A	G	0.0042	0.0272235	0.3597		FALSE	FALSE	FALSE	Cy5WbC		0.994778	outcome	FALSE	reported	textfile	0.0009	3.547e-06	exposure	TRUE	reported	EVMIoU	textfile	7824	2	1	FALSE
leucine	rs10736117	A	G	A	G	-0.004	0.0172202	0.6265		FALSE	FALSE	FALSE	Cy5WbC	0.017165	0.157878	outcome	TRUE	inferred	textfile	0.0009	8.497e-06	exposure	TRUE	reported	EVMIoU	textfile	7824	2	1	TRUE
leucine	rs10763843	A	G	A	G	-0.0042	-0.0228763	0.4283		FALSE	FALSE	FALSE	Cy5WbC	0.131495	0.430944	outcome	TRUE	inferred	textfile	0.0009	3.451e-06	exposure	TRUE	reported	EVMIoU	textfile	7824	2	1	TRUE
leucine	rs10763940	A	G	A	G	0.0048	-0.173053	0.3654		FALSE	FALSE	FALSE	Cy5WbC	0.0132553	2.96063e-39	outcome	TRUE	inferred	textfile	0.0009	1.174e-07	exposure	TRUE	reported	EVMIoU	textfile	7824	2	1	TRUE
leucine	rs10798580	A	G	A	G	-0.0042	0.0262171	0.4216		FALSE	FALSE	FALSE	Cy5WbC	0.0523399	0.30822	outcome	TRUE	inferred	textfile	0.0009	3.64e-06	exposure	TRUE	reported	EVMIoU	textfile	7824	2	1	TRUE
leucine	rs10810580	T	C	T	C	0.0046		0.5583		FALSE	FALSE	FALSE	Cy5WbC			outcome	FALSE	inferred	textfile	0.0009	3.282e-07	exposure	TRUE	reported	EVMIoU	textfile	7824	2	1	FALSE
leucine	rs10828678	A	G	A	G	0.004	0.0121667	0.5105		FALSE	FALSE	FALSE	Cy5WbC	0.015225	0.212109	outcome	TRUE	inferred	textfile	0.0009	7.202e-06	exposure	TRUE	reported	EVMIoU	textfile	7824	2	1	TRUE
leucine	rs10887020	T	C	T	C	0.004	0.109711	0.5133		FALSE	FALSE	FALSE	Cy5WbC	0.063625	0.0423234	outcome	TRUE	inferred	textfile	0.0009	7.289e-06	exposure	TRUE	reported	EVMIoU	textfile	7824	2	1	TRUE
leucine	rs10923016	A	G	A	G	0.0053	-0.0142474	0.6191		FALSE	FALSE	FALSE	Cy5WbC	1.06074	0.494642	outcome	TRUE	inferred	textfile	0.0009	2.88e-09	exposure	TRUE	reported	EVMIoU	textfile	7824	2	1	TRUE
leucine	rs10937762	A	G	A	G	0.0044	-0.127294	0.5674		FALSE	FALSE	FALSE	Cy5WbC	0.168499	0.224987	outcome	TRUE	inferred	textfile	0.0009	1.528e-06	exposure	TRUE	reported	EVMIoU	textfile	7824	2	1	TRUE
leucine	rs10954411	A	T	A	T	0.0043	-0.00606262	0.3772		FALSE	TRUE	TRUE	Cy5WbC	0.0172743	0.362808	outcome	TRUE	inferred	textfile	0.0009	1.809e-06	exposure	TRUE	reported	EVMIoU	textfile	7824	2	1	FALSE
leucine	rs10973683	A	C	A	C	-0.0041	-0.0744227	0.4002		FALSE	FALSE	FALSE	Cy5WbC	0.0782542	0.170793	outcome	TRUE	inferred	textfile	0.0009	6.541e-06	exposure	TRUE	reported	EVMIoU	textfile	7824	2	1	TRUE
leucine	rs11007082	T	G	T	G	0.0043	-0.04593	0.3779		FALSE	FALSE	FALSE	Cy5WbC	0.0382259	0.114771	outcome	TRUE	inferred	textfile	0.0009	1.842e-06	exposure	TRUE	reported	EVMIoU	textfile	7824	2	1	TRUE
leucine	rs1104999	T	C	T	C	0.0041	-0.00448333	0.4822		FALSE	FALSE	FALSE	Cy5WbC	0.0152935	0.384703	outcome	TRUE	inferred	textfile	0.0009	3.51e-06	exposure	TRUE	reported	EVMIoU	textfile	7824	2	1	TRUE
leucine	rs11117808	A	C	A	C	0.004	-0.0114778	0.4457		FALSE	FALSE	FALSE	Cy5WbC	0.0147374	0.218043	outcome	TRUE	inferred	textfile	0.0009	8.398e-06	exposure	TRUE	reported	EVMIoU	textfile	7824	2	1	TRUE
leucine	rs11124743	A	G	A	G	0.0043	-0.899525	0.6354		FALSE	FALSE	FALSE	Cy5WbC	0.0420467	7.68376e-102	outcome	TRUE	inferred	textfile	0.0009	1.91e-06	exposure	TRUE	reported	EVMIoU	textfile	7824	2	1	TRUE
leucine	rs11144511	T	C	T	C	-0.0042		0.4497		FALSE	FALSE	FALSE	Cy5WbC	0.301715		outcome	FALSE	inferred	textfile	0.0009	8.417e-06	exposure	TRUE	reported	EVMIoU	textfile	7824	2	1	FALSE
leucine	rs11183620	A	G	A	G	0.0041	-0.00781781	0.4676		FALSE	FALSE	FALSE	Cy5WbC		0.94157	outcome	FALSE	reported	textfile	0.0009	4.681e-06	exposure	TRUE	reported	EVMIoU	textfile	7824	2	1	FALSE
leucine	rs11203041	A	G	A	G	-0.0043	0.0424039	0.4458		FALSE	FALSE	FALSE	Cy5WbC	0.0277107	0.0629792	outcome	TRUE	inferred	textfile	0.0009	1.953e-06	exposure	TRUE	reported	EVMIoU	textfile	7824	2	1	TRUE
leucine	rs11578928	A	C	A	C	0.0041		0.4246		FALSE	FALSE	FALSE	Cy5WbC			outcome	FALSE	inferred	textfile	0.0009	4.748e-06	exposure	TRUE	reported	EVMIoU	textfile	7824	2	1	FALSE
leucine	rs11657125	T	C	T	C	0.0041	-0.0138299	0.5604		FALSE	FALSE	FALSE	Cy5WbC	0.346115	0.484063	outcome	TRUE	inferred	textfile	0.0009	5.71e-06	exposure	TRUE	reported	EVMIoU	textfile	7824	2	1	TRUE
leucine	rs11868948	A	G	A	G	-0.0042	0.0212238	0.6435		FALSE	FALSE	FALSE	Cy5WbC	0.00438094	6.34409e-07	outcome	TRUE	inferred	textfile	0.0009	4.628e-06	exposure	TRUE	reported	EVMIoU	textfile	7824	2	1	TRUE
leucine	rs11988092	T	C	T	C	-0.0046		0.6185		FALSE	FALSE	FALSE	Cy5WbC			outcome	FALSE	inferred	textfile	0.0009	3.287e-07	exposure	TRUE	reported	EVMIoU	textfile	7824	2	1	FALSE
leucine	rs11999261	A	T	A	T	-0.0087	0.475256	0.0943		FALSE	TRUE	TRUE	Cy5WbC			outcome	FALSE	inferred	textfile	0.0017	6.559e-07	exposure	TRUE	reported	EVMIoU	textfile	7824	2	1	FALSE
leucine	rs12047618	T	G	T	G	0.0046	0.392642	0.3271		FALSE	FALSE	FALSE	Cy5WbC			outcome	FALSE	inferred	textfile	0.0009	4.25e-07	exposure	TRUE	reported	EVMIoU	textfile	7824	2	1	FALSE
leucine	rs12196614	A	T	A	T	0.0107	-0.0124423	0.9386		FALSE	TRUE	TRUE	Cy5WbC			outcome	FALSE	inferred	textfile	0.0024	6.418e-06	exposure	TRUE	reported	EVMIoU	textfile	7824	2	1	FALSE
leucine	rs12344504	T	C	T	C	-0.004	0.0534202	0.5957		FALSE	FALSE	FALSE	Cy5WbC	0.222538	0.405146	outcome	TRUE	inferred	textfile	0.0009	6.704e-06	exposure	TRUE	reported	EVMIoU	textfile	7824	2	1	TRUE
leucine	rs12468540	A	G	A	G	0.0041	-0.0155472	0.5563		FALSE	FALSE	FALSE	Cy5WbC	0.117626	0.447423	outcome	TRUE	inferred	textfile	0.0009	5.758e-06	exposure	TRUE	reported	EVMIoU	textfile	7824	2	1	TRUE
leucine	rs12498703	A	G	A	G	-0.0042	-0.0562552	0.5998		FALSE	FALSE	FALSE	Cy5WbC	0.519275	0.456865	outcome	TRUE	inferred	textfile	0.0009	2.86e-06	exposure	TRUE	reported	EVMIoU	textfile	7824	2	1	TRUE
leucine	rs12517096	A	G	A	G	0.0041	-0.0252481	0.422		FALSE	FALSE	FALSE	Cy5WbC		0.907147	outcome	FALSE	reported	textfile	0.0009	8.406e-06	exposure	TRUE	reported	EVMIoU	textfile	7824	2	1	FALSE
leucine	rs12612007	A	G	A	G	0.0044	-0.0169694	0.3461		FALSE	FALSE	FALSE	Cy5WbC	0.167935	0.459756	outcome	TRUE	inferred	textfile	0.0009	1.202e-06	exposure	TRUE	reported	EVMIoU	textfile	7824	2	1	TRUE
leucine	rs1278312	T	C	T	C	-0.0042	-0.0461534	0.4008		FALSE	FALSE	FALSE	Cy5WbC	0.739493	0.475117	outcome	TRUE	inferred	textfile	0.0009	2.867e-06	exposure	TRUE	reported	EVMIoU	textfile	7824	2	1	TRUE
leucine	rs1292666	T	C	T	C	0.0045	-0.299088	0.4667		FALSE	FALSE	FALSE	Cy5WbC	0.536729	0.288681	outcome	TRUE	inferred	textfile	0.0009	6.441e-07	exposure	TRUE	reported	EVMIoU	textfile	7824	2	1	TRUE
leucine	rs13130810	T	C	T	C	0.004	0.0282035	0.4401		FALSE	FALSE	FALSE	Cy5WbC	0.175957	0.436328	outcome	TRUE	inferred	textfile	0.0009	7.791e-06	exposure	TRUE	reported	EVMIoU	textfile	7824	2	1	TRUE
leucine	rs13147572	A	G	A	G	-0.0047	-0.424789	0.5809		FALSE	FALSE	FALSE	Cy5WbC	0.404755	0.146975	outcome	TRUE	inferred	textfile	0.0009	1.99e-07	exposure	TRUE	reported	EVMIoU	textfile	7824	2	1	TRUE
leucine	rs13165077	A	G	A	G	0.0041	0.269786	0.3821		FALSE	FALSE	FALSE	Cy5WbC		0.998534	outcome	FALSE	reported	textfile	0.0009	8.983e-06	exposure	TRUE	reported	EVMIoU	textfile	7824	2	1	FALSE
leucine	rs1334318	A	G	A	G	0.0044	-0.087507	0.3572		FALSE	FALSE	FALSE	Cy5WbC	0.108079	0.209068	outcome	TRUE	inferred	textfile	0.0009	1.008e-06	exposure	TRUE	reported	EVMIoU	textfile	7824	2	1	TRUE
leucine	rs1360820	A	G	A	G	-0.0042	0.0272689	0.4963		FALSE	FALSE	FALSE	Cy5WbC	0.397762	0.472672	outcome	TRUE	inferred	textfile	0.0009	2.154e-06	exposure	TRUE	reported	EVMIoU	textfile	7824	2	1	TRUE
leucine	rs1368532	T	C	T	C	-0.004	0.0812448	0.3842		FALSE	FALSE	FALSE	Cy5WbC	0.0870189	0.175243	outcome	TRUE	inferred	textfile	0.0009	8.855e-06	exposure	TRUE	reported	EVMIoU	textfile	7824	2	1	TRUE
leucine	rs1428203	T	G	T	G	0.0045		0.4117		FALSE	FALSE	FALSE	Cy5WbC	0.0244353		outcome	FALSE	inferred	textfile	0.0009	5.513e-07	exposure	TRUE	reported	EVMIoU	textfile	7824	2	1	FALSE
leucine	rs1440581	T	C	T	C	-0.0081		0.4592		FALSE	FALSE	FALSE	Cy5WbC	0.0582787		outcome	FALSE	inferred	textfile	0.0009	1.441e-19	exposure	TRUE	reported	EVMIoU	textfile	7824	2	1	FALSE
leucine	rs1444212	A	G	A	G	0.004	-0.976874	0.6413		FALSE	FALSE	FALSE	Cy5WbC		0.968782	outcome	FALSE	reported	textfile	0.0009	9.483e-06	exposure	TRUE	reported	EVMIoU	textfile	7824	2	1	FALSE
leucine	rs1463301	T	C	T	C	-0.0049	-0.219596	0.5742		FALSE	FALSE	FALSE	Cy5WbC	0.129027	0.0443835	outcome	TRUE	inferred	textfile	0.0009	7.493e-08	exposure	TRUE	reported	EVMIoU	textfile	7824	2	1	TRUE
leucine	rs1509396	C	G	C	G	0.0046	-0.00962986	0.5174		FALSE	TRUE	TRUE	Cy5WbC	0.042248	0.409848	outcome	TRUE	inferred	textfile	0.0009	4.456e-07	exposure	TRUE	reported	EVMIoU	textfile	7824	2	1	FALSE
leucine	rs1519309	T	C	T	C	-0.0043		0.6543		FALSE	FALSE	FALSE	Cy5WbC	0.00767539		outcome	FALSE	inferred	textfile	0.0009	1.873e-06	exposure	TRUE	reported	EVMIoU	textfile	7824	2	1	FALSE
leucine	rs1541245	T	C	T	C	-0.0048		0.5318		FALSE	FALSE	FALSE	Cy5WbC			outcome	FALSE	inferred	textfile	0.0009	7.988e-08	exposure	TRUE	reported	EVMIoU	textfile	7824	2	1	FALSE
leucine	rs1558789	A	C	A	C	0.0045	0.0254696	0.51		FALSE	FALSE	FALSE	Cy5WbC	0.0319743	0.212852	outcome	TRUE	inferred	textfile	0.0009	3.523e-07	exposure	TRUE	reported	EVMIoU	textfile	7824	2	1	TRUE
leucine	rs1564480	A	G	A	G	0.0045	-0.461172	0.4765		FALSE	FALSE	FALSE	Cy5WbC	0.0523661	6.44479e-19	outcome	TRUE	inferred	textfile	0.0009	6.681e-07	exposure	TRUE	reported	EVMIoU	textfile	7824	2	1	TRUE
leucine	rs1654495	A	C	A	C	0.0048	-0.0173256	0.5709		FALSE	FALSE	FALSE	Cy5WbC	0.821703	0.491589	outcome	TRUE	inferred	textfile	0.0009	1.036e-07	exposure	TRUE	reported	EVMIoU	textfile	7824	2	1	TRUE
leucine	rs167648	A	C	A	C	-0.0041	0.0761271	0.4439		FALSE	FALSE	FALSE	Cy5WbC	0.0458677	0.0484864	outcome	TRUE	inferred	textfile	0.0009	4.515e-06	exposure	TRUE	reported	EVMIoU	textfile	7824	2	1	TRUE
leucine	rs1677193	A	C	A	C	-0.0044	-0.0220786	0.6122		FALSE	FALSE	FALSE	Cy5WbC	0.0267077	0.204211	outcome	TRUE	inferred	textfile	0.0009	1.246e-06	exposure	TRUE	reported	EVMIoU	textfile	7824	2	1	TRUE
leucine	rs1705832	T	C	T	C	0.0043	-0.0526533	0.395		FALSE	FALSE	FALSE	Cy5WbC		0.99512	outcome	FALSE	reported	textfile	0.0009	1.898e-06	exposure	TRUE	reported	EVMIoU	textfile	7824	2	1	FALSE
leucine	rs17107974	T	C	T	C	-0.0082		0.1068		FALSE	FALSE	FALSE	Cy5WbC			outcome	FALSE	inferred	textfile	0.0017	1.496e-06	exposure	TRUE	reported	EVMIoU	textfile	7824	2	1	FALSE
leucine	rs17173197	T	C	T	C	-0.0044	0.128325	0.3872		FALSE	FALSE	FALSE	Cy5WbC		0.90099	outcome	FALSE	reported	textfile	0.0009	2.464e-06	exposure	TRUE	reported	EVMIoU	textfile	7824	2	1	FALSE
leucine	rs17238008	T	C	T	C	-0.0115	-0.128043	0.9385		FALSE	FALSE	FALSE	Cy5WbC	0.100072	0.100359	outcome	TRUE	inferred	textfile	0.0024	1.425e-06	exposure	TRUE	reported	EVMIoU	textfile	7824	2	1	TRUE
leucine	rs1733198	A	G	A	G	0.0049	0.185963	0.6308		FALSE	FALSE	FALSE	Cy5WbC	0.211311	0.189418	outcome	TRUE	inferred	textfile	0.0009	7.617e-08	exposure	TRUE	reported	EVMIoU	textfile	7824	2	1	TRUE
leucine	rs174476	T	C	T	C	-0.0042	0.486628	0.4174		FALSE	FALSE	FALSE	Cy5WbC	0.407498	0.116203	outcome	TRUE	inferred	textfile	0.0009	5.703e-06	exposure	TRUE	reported	EVMIoU	textfile	7824	2	1	TRUE
leucine	rs17698229	C	G	C	G	0.0041	0.0107882	0.4567		FALSE	TRUE	TRUE	Cy5WbC		0.949708	outcome	FALSE	reported	textfile	0.0009	8.998e-06	exposure	TRUE	reported	EVMIoU	textfile	7824	2	1	FALSE
leucine	rs1795964	A	G	A	G	-0.0044	-0.897697	0.4091		FALSE	FALSE	FALSE	Cy5WbC	0.390793	0.0108061	outcome	TRUE	inferred	textfile	0.0009	1.978e-06	exposure	TRUE	reported	EVMIoU	textfile	7824	2	1	TRUE
leucine	rs1818106	A	C	A	C	0.005	0.0293574	0.501		FALSE	FALSE	FALSE	Cy5WbC		0.983479	outcome	FALSE	reported	textfile	0.001	5.733e-07	exposure	TRUE	reported	EVMIoU	textfile	7824	2	1	FALSE
leucine	rs1822834	C	G	C	G	0.0108		0.0629		FALSE	TRUE	TRUE	Cy5WbC			outcome	FALSE	inferred	textfile	0.0024	6.594e-06	exposure	TRUE	reported	EVMIoU	textfile	7824	2	1	FALSE
leucine	rs1862710	A	G	A	G	0.0047	0.0147085	0.5489		FALSE	FALSE	FALSE	Cy5WbC	0.232287	0.474756	outcome	TRUE	inferred	textfile	0.0009	1.174e-07	exposure	TRUE	reported	EVMIoU	textfile	7824	2	1	TRUE
leucine	rs1871053	A	G	A	G	-0.005	-0.0306599	0.4513		FALSE	FALSE	FALSE	Cy5WbC	0.0151776	0.0216878	outcome	TRUE	inferred	textfile	0.0009	2.401e-08	exposure	TRUE	reported	EVMIoU	textfile	7824	2	1	TRUE
leucine	rs1872800	A	T	A	T	-0.004	-0.0266935	0.6438		FALSE	TRUE	TRUE	Cy5WbC	0.0280846	0.170937	outcome	TRUE	inferred	textfile	0.0009	8.247e-06	exposure	TRUE	reported	EVMIoU	textfile	7824	2	1	FALSE
leucine	rs1931001	T	G	T	G	-0.0043	-0.872842	0.3503		FALSE	FALSE	FALSE	Cy5WbC	0.00861134	0	outcome	TRUE	inferred	textfile	0.0009	1.622e-06	exposure	TRUE	reported	EVMIoU	textfile	7824	2	1	TRUE
leucine	rs1952935	A	C	A	C	-0.0048	-0.124498	0.5806		FALSE	FALSE	FALSE	Cy5WbC	0.0376346	0.000469702	outcome	TRUE	inferred	textfile	0.0009	1.069e-07	exposure	TRUE	reported	EVMIoU	textfile	7824	2	1	TRUE
leucine	rs1971105	T	G	T	G	-0.0041		0.4305		FALSE	FALSE	FALSE	Cy5WbC			outcome	FALSE	inferred	textfile	0.0009	6.273e-06	exposure	TRUE	reported	EVMIoU	textfile	7824	2	1	FALSE
leucine	rs1995150	T	C	T	C	0.004	0.0194131	0.6102		FALSE	FALSE	FALSE	Cy5WbC	0.0212487	0.18046	outcome	TRUE	inferred	textfile	0.0009	7.838e-06	exposure	TRUE	reported	EVMIoU	textfile	7824	2	1	TRUE
leucine	rs1999120	A	G	A	G	-0.0041	0.516568	0.5692		FALSE	FALSE	FALSE	Cy5WbC	0.36223	0.076923	outcome	TRUE	inferred	textfile	0.0009	4.039e-06	exposure	TRUE	reported	EVMIoU	textfile	7824	2	1	TRUE
leucine	rs2057435	A	G	A	G	0.0041	0.0112706	0.535		FALSE	FALSE	FALSE	Cy5WbC	0.188325	0.476139	outcome	TRUE	inferred	textfile	0.0009	7.945e-06	exposure	TRUE	reported	EVMIoU	textfile	7824	2	1	TRUE
leucine	rs2060490	T	C	T	C	-0.0044	-0.079261	0.474		FALSE	FALSE	FALSE	Cy5WbC			outcome	FALSE	inferred	textfile	0.0009	9.103e-07	exposure	TRUE	reported	EVMIoU	textfile	7824	2	1	FALSE
leucine	rs2146498	A	G	A	G	0.004	0.477014	0.5787		FALSE	FALSE	FALSE	Cy5WbC	0.638909	0.22765	outcome	TRUE	inferred	textfile	0.0009	8.041e-06	exposure	TRUE	reported	EVMIoU	textfile	7824	2	1	TRUE
leucine	rs2173986	C	G	C	G	-0.0041		0.4996		FALSE	TRUE	TRUE	Cy5WbC	0.000455117		outcome	FALSE	inferred	textfile	0.0009	4.737e-06	exposure	TRUE	reported	EVMIoU	textfile	7824	2	1	FALSE
leucine	rs2273875	C	G	C	G	0.0043	0.410355	0.37		FALSE	TRUE	TRUE	Cy5WbC	0.27012	0.0643613	outcome	TRUE	inferred	textfile	0.0009	1.821e-06	exposure	TRUE	reported	EVMIoU	textfile	7824	2	1	FALSE
leucine	rs2285137	T	C	T	C	-0.0108	-0.283109	0.9436		FALSE	FALSE	FALSE	Cy5WbC	0.00253073	0	outcome	TRUE	inferred	textfile	0.0024	5.351e-06	exposure	TRUE	reported	EVMIoU	textfile	7824	2	1	TRUE
leucine	rs2302423	A	G	A	G	0.0042	0.0248095	0.55		FALSE	FALSE	FALSE	Cy5WbC		0.991801	outcome	FALSE	reported	textfile	0.0009	2.818e-06	exposure	TRUE	reported	EVMIoU	textfile	7824	2	1	FALSE
leucine	rs2357713	T	G	T	G	-0.0042	-0.709246	0.447		FALSE	FALSE	FALSE	Cy5WbC	0.924754	0.221554	outcome	TRUE	inferred	textfile	0.0009	2.999e-06	exposure	TRUE	reported	EVMIoU	textfile	7824	2	1	TRUE
leucine	rs2373642	A	G	A	G	-0.0536	0.0297099	0.0138		FALSE	FALSE	FALSE	Cy5WbC		0.984424	outcome	FALSE	reported	textfile	0.0117	4.722e-06	exposure	TRUE	reported	EVMIoU	textfile	7824	2	1	FALSE
leucine	rs242082	T	C	T	C	0.0048	0.219329	0.3867		FALSE	FALSE	FALSE	Cy5WbC			outcome	FALSE	inferred	textfile	0.0009	1.383e-07	exposure	TRUE	reported	EVMIoU	textfile	7824	2	1	FALSE
leucine	rs2454043	A	C	A	C	-0.0047		0.588		FALSE	FALSE	FALSE	Cy5WbC	0.00366775		outcome	FALSE	inferred	textfile	0.0009	1.852e-07	exposure	TRUE	reported	EVMIoU	textfile	7824	2	1	FALSE
leucine	rs2465250	A	C	A	C	0.0048	0.0231447	0.5503		FALSE	FALSE	FALSE	Cy5WbC	0.0176482	0.0948532	outcome	TRUE	inferred	textfile	0.0009	7.761e-08	exposure	TRUE	reported	EVMIoU	textfile	7824	2	1	TRUE
leucine	rs2471650	T	C	T	C	-0.0048	0.0349296	0.5252		FALSE	FALSE	FALSE	Cy5WbC	0.408902	0.465963	outcome	TRUE	inferred	textfile	0.0009	1.16e-07	exposure	TRUE	reported	EVMIoU	textfile	7824	2	1	TRUE
leucine	rs2478832	T	C	T	C	-0.0041	0.065547	0.3996		FALSE	FALSE	FALSE	Cy5WbC	0.0145751	3.44287e-06	outcome	TRUE	inferred	textfile	0.0009	8.046e-06	exposure	TRUE	reported	EVMIoU	textfile	7824	2	1	TRUE
leucine	rs248065	A	G	A	G	-0.0048	-0.0129989	0.5081		FALSE	FALSE	FALSE	Cy5WbC	0.0137081	0.171497	outcome	TRUE	inferred	textfile	0.0009	1.127e-07	exposure	TRUE	reported	EVMIoU	textfile	7824	2	1	TRUE
leucine	rs2513896	A	G	A	G	0.0042		0.3526		FALSE	FALSE	FALSE	Cy5WbC			outcome	FALSE	inferred	textfile	0.001	9.648e-06	exposure	TRUE	reported	EVMIoU	textfile	7824	2	1	FALSE
leucine	rs2624695	T	C	T	C	-0.004		0.5102		FALSE	FALSE	FALSE	Cy5WbC			outcome	FALSE	inferred	textfile	0.0009	8.941e-06	exposure	TRUE	reported	EVMIoU	textfile	7824	2	1	FALSE
leucine	rs2667698	A	C	A	C	0.0041	-0.183793	0.3681		FALSE	FALSE	FALSE	Cy5WbC	0.750541	0.403274	outcome	TRUE	inferred	textfile	0.0009	7.071e-06	exposure	TRUE	reported	EVMIoU	textfile	7824	2	1	TRUE
leucine	rs2713737	A	G	A	G	-0.006	0.0162203	0.44		FALSE	FALSE	FALSE	Cy5WbC	0.0137176	0.118515	outcome	TRUE	inferred	textfile	0.001	1.973e-09	exposure	TRUE	reported	EVMIoU	textfile	7824	2	1	TRUE
leucine	rs2722276	A	G	A	G	0.0048	-0.0165423	0.523		FALSE	FALSE	FALSE	Cy5WbC	0.0220237	0.226292	outcome	TRUE	inferred	textfile	0.0009	8.702e-08	exposure	TRUE	reported	EVMIoU	textfile	7824	2	1	TRUE
leucine	rs2819322	T	C	T	C	-0.0043		0.4589		FALSE	FALSE	FALSE	Cy5WbC			outcome	FALSE	inferred	textfile	0.0009	1.789e-06	exposure	TRUE	reported	EVMIoU	textfile	7824	2	1	FALSE
leucine	rs2834578	T	C	T	C	0.0045	0.0111855	0.3986		FALSE	FALSE	FALSE	Cy5WbC			outcome	FALSE	inferred	textfile	0.0009	7.24e-07	exposure	TRUE	reported	EVMIoU	textfile	7824	2	1	FALSE
leucine	rs2834741	A	T	A	T	0.0041	0.212554	0.4865		FALSE	TRUE	TRUE	Cy5WbC		0.992072	outcome	FALSE	reported	textfile	0.0009	5.993e-06	exposure	TRUE	reported	EVMIoU	textfile	7824	2	1	FALSE
leucine	rs2834803	A	G	A	G	0.004	-0.00253811	0.5707		FALSE	FALSE	FALSE	Cy5WbC		0.876296	outcome	FALSE	reported	textfile	0.0009	8.134e-06	exposure	TRUE	reported	EVMIoU	textfile	7824	2	1	FALSE
leucine	rs2898645	T	C	T	C	-0.005	-0.580454	0.545		FALSE	FALSE	FALSE	Cy5WbC	0.185238	0.000863504	outcome	TRUE	inferred	textfile	0.001	5.733e-07	exposure	TRUE	reported	EVMIoU	textfile	7824	2	1	TRUE
leucine	rs2933284	T	C	T	C	0.0042	-0.381957	0.3898		FALSE	FALSE	FALSE	Cy5WbC		0.945971	outcome	FALSE	reported	textfile	0.0009	2.86e-06	exposure	TRUE	reported	EVMIoU	textfile	7824	2	1	FALSE
leucine	rs295520	A	T	A	T	0.0041	-0.513758	0.5846		FALSE	TRUE	TRUE	Cy5WbC	0.426636	0.114255	outcome	TRUE	inferred	textfile	0.0009	5.033e-06	exposure	TRUE	reported	EVMIoU	textfile	7824	2	1	FALSE
leucine	rs308780	T	C	T	C	-0.0042	0.0155545	0.4655		FALSE	FALSE	FALSE	Cy5WbC	0.0687402	0.410492	outcome	TRUE	inferred	textfile	0.0009	2.861e-06	exposure	TRUE	reported	EVMIoU	textfile	7824	2	1	TRUE
leucine	rs3102519	A	G	A	G	0.0048	1.20435	0.375		FALSE	FALSE	FALSE	Cy5WbC	0.525338	0.0109377	outcome	TRUE	inferred	textfile	0.0009	7.83e-08	exposure	TRUE	reported	EVMIoU	textfile	7824	2	1	TRUE
leucine	rs348869	A	G	A	G	-0.0043	-0.0823561	0.5108		FALSE	FALSE	FALSE	Cy5WbC	0.0402072	0.0202657	outcome	TRUE	inferred	textfile	0.0009	1.954e-06	exposure	TRUE	reported	EVMIoU	textfile	7824	2	1	TRUE
leucine	rs3775574	A	G	A	G	-0.0044		0.6047		FALSE	FALSE	FALSE	Cy5WbC	0.0138378		outcome	FALSE	inferred	textfile	0.0009	3.133e-06	exposure	TRUE	reported	EVMIoU	textfile	7824	2	1	FALSE
leucine	rs37959	T	C	T	C	0.0044	1.67214	0.3912		FALSE	FALSE	FALSE	Cy5WbC	0.488385	0.000308743	outcome	TRUE	inferred	textfile	0.0009	1.708e-06	exposure	TRUE	reported	EVMIoU	textfile	7824	2	1	TRUE
leucine	rs3802644	A	T	A	T	-0.0042	-0.0161904	0.4006		FALSE	TRUE	TRUE	Cy5WbC	0.667022	0.490318	outcome	TRUE	inferred	textfile	0.0009	2.941e-06	exposure	TRUE	reported	EVMIoU	textfile	7824	2	1	FALSE
leucine	rs3802681	T	C	T	C	0.0045	-0.16544	0.6144		FALSE	FALSE	FALSE	Cy5WbC	0.0157933	5.6074e-26	outcome	TRUE	inferred	textfile	0.0009	5.437e-07	exposure	TRUE	reported	EVMIoU	textfile	7824	2	1	TRUE
leucine	rs390836	A	T	A	T	0.0045	-0.87043	0.415		FALSE	TRUE	TRUE	Cy5WbC		0.96553	outcome	FALSE	reported	textfile	0.0009	8.059e-07	exposure	TRUE	reported	EVMIoU	textfile	7824	2	1	FALSE
leucine	rs3924223	A	G	A	G	-0.0041	-0.115962	0.549		FALSE	FALSE	FALSE	Cy5WbC	0.0582139	0.0231856	outcome	TRUE	inferred	textfile	0.0009	6.182e-06	exposure	TRUE	reported	EVMIoU	textfile	7824	2	1	TRUE
leucine	rs4016189	C	G	C	G	0.0045	0.421057	0.4191		FALSE	TRUE	TRUE	Cy5WbC	0.424004	0.160343	outcome	TRUE	inferred	textfile	0.0009	4.741e-07	exposure	TRUE	reported	EVMIoU	textfile	7824	2	1	FALSE
leucine	rs4074961	T	C	T	C	-0.0044		0.4317		FALSE	FALSE	FALSE	Cy5WbC	0.0074591		outcome	FALSE	inferred	textfile	0.001	4.228e-06	exposure	TRUE	reported	EVMIoU	textfile	7824	2	1	FALSE
leucine	rs4077470	T	C	T	C	-0.0045	-0.0129074	0.5403		FALSE	FALSE	FALSE	Cy5WbC			outcome	FALSE	inferred	textfile	0.0009	4.646e-07	exposure	TRUE	reported	EVMIoU	textfile	7824	2	1	FALSE
leucine	rs4140704	C	G	C	G	0.0047	-0.0349886	0.4857		FALSE	TRUE	TRUE	Cy5WbC	0.123604	0.388562	outcome	TRUE	inferred	textfile	0.0009	1.626e-07	exposure	TRUE	reported	EVMIoU	textfile	7824	2	1	FALSE
leucine	rs4148593	A	G	A	G	0.005	0.0201181	0.624		FALSE	FALSE	FALSE	Cy5WbC	0.0146114	0.0842751	outcome	TRUE	inferred	textfile	0.001	5.733e-07	exposure	TRUE	reported	EVMIoU	textfile	7824	2	1	TRUE
leucine	rs417144	T	C	T	C	0.0046	0.0138001	0.3507		FALSE	FALSE	FALSE	Cy5WbC	0.0177781	0.218803	outcome	TRUE	inferred	textfile	0.0009	2.565e-07	exposure	TRUE	reported	EVMIoU	textfile	7824	2	1	TRUE
leucine	rs4276770	A	G	A	G	-0.0041	0.14671	0.3999		FALSE	FALSE	FALSE	Cy5WbC	0.604071	0.404054	outcome	TRUE	inferred	textfile	0.0009	5.113e-06	exposure	TRUE	reported	EVMIoU	textfile	7824	2	1	TRUE
leucine	rs4499783	T	C	T	C	-0.004		0.5958		FALSE	FALSE	FALSE	Cy5WbC	0.0386892		outcome	FALSE	inferred	textfile	0.0009	7.582e-06	exposure	TRUE	reported	EVMIoU	textfile	7824	2	1	FALSE
leucine	rs4531478	A	G	A	G	0.0041	-0.00285266	0.4713		FALSE	FALSE	FALSE	Cy5WbC	0.0561414	0.479738	outcome	TRUE	inferred	textfile	0.0009	4.451e-06	exposure	TRUE	reported	EVMIoU	textfile	7824	2	1	TRUE
leucine	rs4681618	A	G	A	G	-0.0042	-0.232704	0.5793		FALSE	FALSE	FALSE	Cy5WbC	0.211961	0.136132	outcome	TRUE	inferred	textfile	0.0009	3.149e-06	exposure	TRUE	reported	EVMIoU	textfile	7824	2	1	TRUE
leucine	rs4726308	T	G	T	G	-0.0042	0.712815	0.3944		FALSE	FALSE	FALSE	Cy5WbC			outcome	FALSE	inferred	textfile	0.0009	3.346e-06	exposure	TRUE	reported	EVMIoU	textfile	7824	2	1	FALSE
leucine	rs4741887	A	G	A	G	-0.0047	0.0837067	0.4584		FALSE	FALSE	FALSE	Cy5WbC	0.569971	0.441621	outcome	TRUE	inferred	textfile	0.0009	1.68e-07	exposure	TRUE	reported	EVMIoU	textfile	7824	2	1	TRUE
leucine	rs4756646	A	T	A	T	-0.0043	0.112279	0.4588		FALSE	TRUE	TRUE	Cy5WbC	0.00376184	4.82544e-196	outcome	TRUE	inferred	textfile	0.0009	1.528e-06	exposure	TRUE	reported	EVMIoU	textfile	7824	2	1	FALSE
leucine	rs4758270	A	G	A	G	-0.0048	-0.0702928	0.6483		FALSE	FALSE	FALSE	Cy5WbC	0.559535	0.450014	outcome	TRUE	inferred	textfile	0.0009	2.013e-07	exposure	TRUE	reported	EVMIoU	textfile	7824	2	1	TRUE
leucine	rs4767788	A	G	A	G	0.0047	0.100626	0.4189		FALSE	FALSE	FALSE	Cy5WbC	0.0135981	6.809e-14	outcome	TRUE	inferred	textfile	0.0009	5.738e-07	exposure	TRUE	reported	EVMIoU	textfile	7824	2	1	TRUE
leucine	rs477831	A	T	A	T	0.0041	0.38063	0.5102		FALSE	TRUE	TRUE	Cy5WbC		0.940939	outcome	FALSE	reported	textfile	0.0009	4.654e-06	exposure	TRUE	reported	EVMIoU	textfile	7824	2	1	FALSE
leucine	rs477992	A	G	A	G	-0.0047	-0.295785	0.3228		FALSE	FALSE	FALSE	Cy5WbC		0.614115	outcome	FALSE	reported	textfile	0.0009	1.999e-07	exposure	TRUE	reported	EVMIoU	textfile	7824	2	1	FALSE
leucine	rs4795552	A	G	A	G	-0.0047	0.644005	0.3894		FALSE	FALSE	FALSE	Cy5WbC			outcome	FALSE	inferred	textfile	0.0009	1.545e-07	exposure	TRUE	reported	EVMIoU	textfile	7824	2	1	FALSE
leucine	rs481781	T	C	T	C	0.0044	-0.0667729	0.5409		FALSE	FALSE	FALSE	Cy5WbC			outcome	FALSE	inferred	textfile	0.0009	9.144e-07	exposure	TRUE	reported	EVMIoU	textfile	7824	2	1	FALSE
leucine	rs4875397	A	G	A	G	-0.0042	0.233037	0.5599		FALSE	FALSE	FALSE	Cy5WbC	0.00213853	0	outcome	TRUE	inferred	textfile	0.0009	3.037e-06	exposure	TRUE	reported	EVMIoU	textfile	7824	2	1	TRUE
leucine	rs4889294	T	C	T	C	-0.0041		0.5449		FALSE	FALSE	FALSE	Cy5WbC	0.0110382		outcome	FALSE	inferred	textfile	0.0009	3.646e-06	exposure	TRUE	reported	EVMIoU	textfile	7824	2	1	FALSE
leucine	rs4920094	A	G	A	G	0.004	0.00583569	0.3912		FALSE	FALSE	FALSE	Cy5WbC	0.0162437	0.359701	outcome	TRUE	inferred	textfile	0.0009	7.179e-06	exposure	TRUE	reported	EVMIoU	textfile	7824	2	1	TRUE
leucine	rs4921412	C	G	C	G	-0.0042	-0.119634	0.3864		FALSE	TRUE	TRUE	Cy5WbC	0.0532942	0.012391	outcome	TRUE	inferred	textfile	0.0009	2.781e-06	exposure	TRUE	reported	EVMIoU	textfile	7824	2	1	FALSE
leucine	rs4935115	A	G	A	G	0.0045		0.529		FALSE	FALSE	FALSE	Cy5WbC			outcome	FALSE	inferred	textfile	0.0009	5.754e-07	exposure	TRUE	reported	EVMIoU	textfile	7824	2	1	FALSE
leucine	rs4968791	A	G	A	G	-0.0043	0.0162068	0.5344		FALSE	FALSE	FALSE	Cy5WbC	0.385137	0.483217	outcome	TRUE	inferred	textfile	0.0009	1.476e-06	exposure	TRUE	reported	EVMIoU	textfile	7824	2	1	TRUE
leucine	rs6003916	T	C	T	C	0.0087		0.8966		FALSE	FALSE	FALSE	Cy5WbC	0.0617605		outcome	FALSE	inferred	textfile	0.0018	1.057e-06	exposure	TRUE	reported	EVMIoU	textfile	7824	2	1	FALSE
leucine	rs606798	T	G	T	G	0.004		0.3722		FALSE	FALSE	FALSE	Cy5WbC	0.255081		outcome	FALSE	inferred	textfile	0.0009	9.901e-06	exposure	TRUE	reported	EVMIoU	textfile	7824	2	1	FALSE
leucine	rs6103894	T	G	T	G	-0.0043	-0.020761	0.5939		FALSE	FALSE	FALSE	Cy5WbC	0.711637	0.488363	outcome	TRUE	inferred	textfile	0.0009	2.705e-06	exposure	TRUE	reported	EVMIoU	textfile	7824	2	1	TRUE
leucine	rs618001	T	C	T	C	0.0041	0.00319191	0.5857		FALSE	FALSE	FALSE	Cy5WbC			outcome	FALSE	inferred	textfile	0.0009	4.176e-06	exposure	TRUE	reported	EVMIoU	textfile	7824	2	1	FALSE
leucine	rs631750	T	C	T	C	0.0041	-0.00836992	0.3544		FALSE	FALSE	FALSE	Cy5WbC		0.987171	outcome	FALSE	reported	textfile	0.0009	7.506e-06	exposure	TRUE	reported	EVMIoU	textfile	7824	2	1	FALSE
leucine	rs637828	A	C	A	C	0.0041	0.057294	0.5424		FALSE	FALSE	FALSE	Cy5WbC	0.132812	0.333092	outcome	TRUE	inferred	textfile	0.0009	5.812e-06	exposure	TRUE	reported	EVMIoU	textfile	7824	2	1	TRUE
leucine	rs6470194	A	G	A	G	0.005	-0.0142591	0.406		FALSE	FALSE	FALSE	Cy5WbC	0.424749	0.48661	outcome	TRUE	inferred	textfile	0.001	5.733e-07	exposure	TRUE	reported	EVMIoU	textfile	7824	2	1	TRUE
leucine	rs6475359	A	G	A	G	-0.0046	1.83787	0.4127		FALSE	FALSE	FALSE	Cy5WbC	0.437303	1.31853e-05	outcome	TRUE	inferred	textfile	0.0009	3.573e-07	exposure	TRUE	reported	EVMIoU	textfile	7824	2	1	TRUE
leucine	rs6518309	A	C	A	C	0.0043	-0.0118955	0.6195		FALSE	FALSE	FALSE	Cy5WbC	0.0136963	0.192555	outcome	TRUE	inferred	textfile	0.0009	1.78e-06	exposure	TRUE	reported	EVMIoU	textfile	7824	2	1	TRUE
leucine	rs6562776	A	G	A	G	-0.0043	-0.11017	0.6116		FALSE	FALSE	FALSE	Cy5WbC			outcome	FALSE	inferred	textfile	0.0009	1.645e-06	exposure	TRUE	reported	EVMIoU	textfile	7824	2	1	FALSE
leucine	rs6588636	T	C	T	C	-0.004	0.00571376	0.611		FALSE	FALSE	FALSE	Cy5WbC	0.014765	0.349385	outcome	TRUE	inferred	textfile	0.0009	9.935e-06	exposure	TRUE	reported	EVMIoU	textfile	7824	2	1	TRUE
leucine	rs6735596	A	C	A	C	-0.0052	-0.0785094	0.6267		FALSE	FALSE	FALSE	Cy5WbC	0.295216	0.395143	outcome	TRUE	inferred	textfile	0.0009	1.153e-08	exposure	TRUE	reported	EVMIoU	textfile	7824	2	1	TRUE
leucine	rs6737109	T	C	T	C	0.0051	-0.559685	0.5761		FALSE	FALSE	FALSE	Cy5WbC		0.967043	outcome	FALSE	reported	textfile	0.0009	1.454e-08	exposure	TRUE	reported	EVMIoU	textfile	7824	2	1	FALSE
leucine	rs679563	A	G	A	G	-0.0045	0.0136365	0.4837		FALSE	FALSE	FALSE	Cy5WbC	0.660983	0.49177	outcome	TRUE	inferred	textfile	0.0009	7.128e-07	exposure	TRUE	reported	EVMIoU	textfile	7824	2	1	TRUE
leucine	rs6820011	T	G	T	G	-0.0051		0.5152		FALSE	FALSE	FALSE	Cy5WbC			outcome	FALSE	inferred	textfile	0.0009	1.182e-08	exposure	TRUE	reported	EVMIoU	textfile	7824	2	1	FALSE
leucine	rs6820313	T	G	T	G	0.0049	0.0167146	0.5169		FALSE	FALSE	FALSE	Cy5WbC	0.273447	0.47563	outcome	TRUE	inferred	textfile	0.0009	4.651e-08	exposure	TRUE	reported	EVMIoU	textfile	7824	2	1	TRUE
leucine	rs6822279	A	C	A	C	-0.0041		0.3969		FALSE	FALSE	FALSE	Cy5WbC			outcome	FALSE	inferred	textfile	0.0009	4.788e-06	exposure	TRUE	reported	EVMIoU	textfile	7824	2	1	FALSE
leucine	rs682359	T	G	T	G	0.004	0.0802914	0.5813		FALSE	FALSE	FALSE	Cy5WbC			outcome	FALSE	inferred	textfile	0.0009	6.342e-06	exposure	TRUE	reported	EVMIoU	textfile	7824	2	1	FALSE
leucine	rs6833720	A	G	A	G	-0.0046	0.0255397	0.4766		FALSE	FALSE	FALSE	Cy5WbC	0.0458518	0.288762	outcome	TRUE	inferred	textfile	0.0009	2.219e-07	exposure	TRUE	reported	EVMIoU	textfile	7824	2	1	TRUE
leucine	rs6889147	A	T	A	T	0.0078	-0.0905472	0.5267		FALSE	TRUE	TRUE	Cy5WbC			outcome	FALSE	inferred	textfile	0.0017	5.926e-06	exposure	TRUE	reported	EVMIoU	textfile	7824	2	1	FALSE
leucine	rs697311	A	G	A	G	0.0041	-0.0337579	0.3792		FALSE	FALSE	FALSE	Cy5WbC	0.0462099	0.232532	outcome	TRUE	inferred	textfile	0.0009	4.581e-06	exposure	TRUE	reported	EVMIoU	textfile	7824	2	1	TRUE
leucine	rs6982408	T	G	T	G	-0.0042	-0.181456	0.4435		FALSE	FALSE	FALSE	Cy5WbC	0.131955	0.0845447	outcome	TRUE	inferred	textfile	0.0009	2.322e-06	exposure	TRUE	reported	EVMIoU	textfile	7824	2	1	TRUE
leucine	rs699856	T	C	T	C	0.004	-0.0293029	0.3661		FALSE	FALSE	FALSE	Cy5WbC	0.0886408	0.370481	outcome	TRUE	inferred	textfile	0.0009	7.449e-06	exposure	TRUE	reported	EVMIoU	textfile	7824	2	1	TRUE
leucine	rs7073430	A	C	A	C	0.004	0.0378564	0.4008		FALSE	FALSE	FALSE	Cy5WbC	0.323946	0.453485	outcome	TRUE	inferred	textfile	0.0009	9.946e-06	exposure	TRUE	reported	EVMIoU	textfile	7824	2	1	TRUE
leucine	rs7100577	C	G	C	G	0.0041	0.0154003	0.4315		FALSE	TRUE	TRUE	Cy5WbC	0.0173221	0.186987	outcome	TRUE	inferred	textfile	0.0009	4.139e-06	exposure	TRUE	reported	EVMIoU	textfile	7824	2	1	FALSE
leucine	rs7121554	T	C	T	C	-0.007	0.00265128	0.2573		FALSE	FALSE	FALSE	Cy5WbC	0.0137215	0.423393	outcome	TRUE	inferred	textfile	0.0016	6.309e-06	exposure	TRUE	reported	EVMIoU	textfile	7824	2	1	TRUE
leucine	rs720293	A	G	A	G	0.0043	0.579592	0.4312		FALSE	FALSE	FALSE	Cy5WbC	0.0167071	5.31759e-264	outcome	TRUE	inferred	textfile	0.0009	2.528e-06	exposure	TRUE	reported	EVMIoU	textfile	7824	2	1	TRUE
leucine	rs720816	A	G	A	G	0.004	-0.0975344	0.5425		FALSE	FALSE	FALSE	Cy5WbC	0.0982177	0.160344	outcome	TRUE	inferred	textfile	0.0009	7.764e-06	exposure	TRUE	reported	EVMIoU	textfile	7824	2	1	TRUE
leucine	rs7301176	T	C	T	C	0.0043	0.0439511	0.4603		FALSE	FALSE	FALSE	Cy5WbC			outcome	FALSE	inferred	textfile	0.0009	1.861e-06	exposure	TRUE	reported	EVMIoU	textfile	7824	2	1	FALSE
leucine	rs7329192	T	C	T	C	-0.0042	-0.00249518	0.5277		FALSE	FALSE	FALSE	Cy5WbC	0.0178009	0.444262	outcome	TRUE	inferred	textfile	0.0009	3.165e-06	exposure	TRUE	reported	EVMIoU	textfile	7824	2	1	TRUE
leucine	rs7366464	T	C	T	C	-0.0075	1.25093	0.1258		FALSE	FALSE	FALSE	Cy5WbC	0.00108307	0	outcome	TRUE	inferred	textfile	0.0017	7.783e-06	exposure	TRUE	reported	EVMIoU	textfile	7824	2	1	TRUE
leucine	rs7420162	C	G	C	G	0.005	0.0156974	0.455		FALSE	TRUE	TRUE	Cy5WbC	0.183972	0.466002	outcome	TRUE	inferred	textfile	0.001	2.696e-07	exposure	TRUE	reported	EVMIoU	textfile	7824	2	1	FALSE
leucine	rs7513382	T	G	T	G	-0.004		0.5171		FALSE	FALSE	FALSE	Cy5WbC			outcome	FALSE	inferred	textfile	0.0009	7.052e-06	exposure	TRUE	reported	EVMIoU	textfile	7824	2	1	FALSE
leucine	rs757378	A	T	A	T	-0.0042		0.6095		FALSE	TRUE	TRUE	Cy5WbC	0.0178513		outcome	FALSE	inferred	textfile	0.0009	3.565e-06	exposure	TRUE	reported	EVMIoU	textfile	7824	2	1	FALSE
leucine	rs7574695	T	C	T	C	-0.0041	0.0209975	0.4769		FALSE	FALSE	FALSE	Cy5WbC	0.384237	0.47821	outcome	TRUE	inferred	textfile	0.0009	5.967e-06	exposure	TRUE	reported	EVMIoU	textfile	7824	2	1	TRUE
leucine	rs7584322	A	C	A	C	-0.0048	0.0144002	0.4742		FALSE	FALSE	FALSE	Cy5WbC	0.116698	0.450896	outcome	TRUE	inferred	textfile	0.0009	7.033e-08	exposure	TRUE	reported	EVMIoU	textfile	7824	2	1	TRUE
leucine	rs7584842	T	C	T	C	-0.0051	-0.0524869	0.5379		FALSE	FALSE	FALSE	Cy5WbC	0.39237	0.446793	outcome	TRUE	inferred	textfile	0.0009	1.892e-08	exposure	TRUE	reported	EVMIoU	textfile	7824	2	1	TRUE
leucine	rs759456	T	G	T	G	0.0042		0.6263		FALSE	FALSE	FALSE	Cy5WbC			outcome	FALSE	inferred	textfile	0.0009	3.733e-06	exposure	TRUE	reported	EVMIoU	textfile	7824	2	1	FALSE
leucine	rs7622687	A	G	A	G	-0.0041	0.00282516	0.4032		FALSE	FALSE	FALSE	Cy5WbC			outcome	FALSE	inferred	textfile	0.0009	5.212e-06	exposure	TRUE	reported	EVMIoU	textfile	7824	2	1	FALSE
leucine	rs7625991	A	C	A	C	-0.0042	0.0249461	0.345		FALSE	FALSE	FALSE	Cy5WbC	0.745014	0.486644	outcome	TRUE	inferred	textfile	0.0009	5.897e-06	exposure	TRUE	reported	EVMIoU	textfile	7824	2	1	TRUE
leucine	rs7647029	A	G	A	G	0.0053	0.0150367	0.6479		FALSE	FALSE	FALSE	Cy5WbC	0.969107	0.49381	outcome	TRUE	inferred	textfile	0.0009	1.021e-08	exposure	TRUE	reported	EVMIoU	textfile	7824	2	1	TRUE
leucine	rs7669967	A	G	A	G	0.004	-0.855921	0.6167		FALSE	FALSE	FALSE	Cy5WbC	0.479924	0.0372564	outcome	TRUE	inferred	textfile	0.0009	6.827e-06	exposure	TRUE	reported	EVMIoU	textfile	7824	2	1	TRUE
leucine	rs7685009	A	G	A	G	-0.0045		0.6582		FALSE	FALSE	FALSE	Cy5WbC			outcome	FALSE	inferred	textfile	0.0009	6.437e-07	exposure	TRUE	reported	EVMIoU	textfile	7824	2	1	FALSE
leucine	rs7689825	T	C	T	C	0.0046		0.643		FALSE	FALSE	FALSE	Cy5WbC			outcome	FALSE	inferred	textfile	0.0009	3.97e-07	exposure	TRUE	reported	EVMIoU	textfile	7824	2	1	FALSE
leucine	rs769630	T	C	T	C	0.0041	0.567519	0.6016		FALSE	FALSE	FALSE	Cy5WbC			outcome	FALSE	inferred	textfile	0.0009	5.064e-06	exposure	TRUE	reported	EVMIoU	textfile	7824	2	1	FALSE
leucine	rs7738860	T	C	T	C	-0.0044	0.015645	0.4518		FALSE	FALSE	FALSE	Cy5WbC	0.324679	0.480784	outcome	TRUE	inferred	textfile	0.0009	1.312e-06	exposure	TRUE	reported	EVMIoU	textfile	7824	2	1	TRUE
leucine	rs7740614	A	G	A	G	-0.0049	0.801037	0.4838		FALSE	FALSE	FALSE	Cy5WbC	0.0739432	1.19895e-27	outcome	TRUE	inferred	textfile	0.0009	4.746e-08	exposure	TRUE	reported	EVMIoU	textfile	7824	2	1	TRUE
leucine	rs7795093	A	G	A	G	-0.0044		0.3813		FALSE	FALSE	FALSE	Cy5WbC	0.0346122		outcome	FALSE	inferred	textfile	0.0009	1.474e-06	exposure	TRUE	reported	EVMIoU	textfile	7824	2	1	FALSE
leucine	rs7825809	T	C	T	C	-0.0047	-0.0154947	0.4319		FALSE	FALSE	FALSE	Cy5WbC	0.374874	0.483515	outcome	TRUE	inferred	textfile	0.0009	1.549e-07	exposure	TRUE	reported	EVMIoU	textfile	7824	2	1	TRUE
leucine	rs7911876	T	C	T	C	0.0043	0.220907	0.4276		FALSE	FALSE	FALSE	Cy5WbC		0.928313	outcome	FALSE	reported	textfile	0.0009	2.757e-06	exposure	TRUE	reported	EVMIoU	textfile	7824	2	1	FALSE
leucine	rs7914851	C	G	C	G	0.0041	-0.386629	0.3443		FALSE	TRUE	TRUE	Cy5WbC	0.00799249	0	outcome	TRUE	inferred	textfile	0.0009	6.791e-06	exposure	TRUE	reported	EVMIoU	textfile	7824	2	1	FALSE
leucine	rs7915	A	C	A	C	-0.0049	-0.786073	0.6374		FALSE	FALSE	FALSE	Cy5WbC		0.98025	outcome	FALSE	reported	textfile	0.0009	5.82e-08	exposure	TRUE	reported	EVMIoU	textfile	7824	2	1	FALSE
leucine	rs7923885	A	G	A	G	-0.0044	-0.068767	0.5257		FALSE	FALSE	FALSE	Cy5WbC	0.0909379	0.224765	outcome	TRUE	inferred	textfile	0.0009	8.078e-07	exposure	TRUE	reported	EVMIoU	textfile	7824	2	1	TRUE
leucine	rs7968823	T	C	T	C	-0.004	0.0112749	0.4688		FALSE	FALSE	FALSE	Cy5WbC	0.0262402	0.333714	outcome	TRUE	inferred	textfile	0.0009	8.712e-06	exposure	TRUE	reported	EVMIoU	textfile	7824	2	1	TRUE
leucine	rs797348	A	G	A	G	0.004		0.6447		FALSE	FALSE	FALSE	Cy5WbC			outcome	FALSE	inferred	textfile	0.0009	9.666e-06	exposure	TRUE	reported	EVMIoU	textfile	7824	2	1	FALSE
leucine	rs8003702	T	G	T	G	0.0042	-0.472874	0.536		FALSE	FALSE	FALSE	Cy5WbC			outcome	FALSE	inferred	textfile	0.0009	2.446e-06	exposure	TRUE	reported	EVMIoU	textfile	7824	2	1	FALSE
leucine	rs8012205	A	G	A	G	-0.0042	-0.102557	0.4966		FALSE	FALSE	FALSE	Cy5WbC		0.962178	outcome	FALSE	reported	textfile	0.0009	2.564e-06	exposure	TRUE	reported	EVMIoU	textfile	7824	2	1	FALSE
leucine	rs8023420	A	C	A	C	-0.0076	0.0138445	0.0972		FALSE	FALSE	FALSE	Cy5WbC	0.369528	0.485057	outcome	TRUE	inferred	textfile	0.0017	8.852e-06	exposure	TRUE	reported	EVMIoU	textfile	7824	2	1	TRUE
leucine	rs8131355	A	G	A	G	-0.0041		0.5488		FALSE	FALSE	FALSE	Cy5WbC	0.042777		outcome	FALSE	inferred	textfile	0.0009	5.681e-06	exposure	TRUE	reported	EVMIoU	textfile	7824	2	1	FALSE
leucine	rs825885	A	G	A	G	-0.0097	-0.00776822	0.1469		FALSE	FALSE	FALSE	Cy5WbC			outcome	FALSE	inferred	textfile	0.002	1.558e-06	exposure	TRUE	reported	EVMIoU	textfile	7824	2	1	FALSE
leucine	rs849327	A	G	A	G	0.0042	-0.00526933	0.3492		FALSE	FALSE	FALSE	Cy5WbC		0.973025	outcome	FALSE	reported	textfile	0.0009	3.45e-06	exposure	TRUE	reported	EVMIoU	textfile	7824	2	1	FALSE
leucine	rs867560	C	G	C	G	-0.0041	-0.0628468	0.5603		FALSE	TRUE	TRUE	Cy5WbC	0.0195636	0.000658074	outcome	TRUE	inferred	textfile	0.0009	3.857e-06	exposure	TRUE	reported	EVMIoU	textfile	7824	2	1	FALSE
leucine	rs891878	T	G	T	G	-0.0041	0.00761391	0.4844		FALSE	FALSE	FALSE	Cy5WbC	0.103928	0.470799	outcome	TRUE	inferred	textfile	0.0009	6.034e-06	exposure	TRUE	reported	EVMIoU	textfile	7824	2	1	TRUE
leucine	rs899273	T	C	T	C	0.0042	-0.00770995	0.5202		FALSE	FALSE	FALSE	Cy5WbC	0.0146936	0.299891	outcome	TRUE	inferred	textfile	0.0009	3.334e-06	exposure	TRUE	reported	EVMIoU	textfile	7824	2	1	TRUE
leucine	rs900532	T	C	T	C	-0.0044	0.0027444	0.4524		FALSE	FALSE	FALSE	Cy5WbC	0.0139755	0.422159	outcome	TRUE	inferred	textfile	0.0009	8.99e-07	exposure	TRUE	reported	EVMIoU	textfile	7824	2	1	TRUE
leucine	rs911981	A	G	A	G	-0.0047	-0.361962	0.5283		FALSE	FALSE	FALSE	Cy5WbC	0.0478542	1.95655e-14	outcome	TRUE	inferred	textfile	0.0009	2.403e-07	exposure	TRUE	reported	EVMIoU	textfile	7824	2	1	TRUE
leucine	rs923818	A	G	A	G	0.0041	0.0333287	0.5072		FALSE	FALSE	FALSE	Cy5WbC	0.289209	0.454127	outcome	TRUE	inferred	textfile	0.0009	6.232e-06	exposure	TRUE	reported	EVMIoU	textfile	7824	2	1	TRUE
leucine	rs9289408	T	C	T	C	0.0047	-0.0222459	0.4701		FALSE	FALSE	FALSE	Cy5WbC	0.0309228	0.235947	outcome	TRUE	inferred	textfile	0.0009	2.45e-07	exposure	TRUE	reported	EVMIoU	textfile	7824	2	1	TRUE
leucine	rs9292230	T	C	T	C	0.0041		0.6218		FALSE	FALSE	FALSE	Cy5WbC			outcome	FALSE	inferred	textfile	0.0009	4.63e-06	exposure	TRUE	reported	EVMIoU	textfile	7824	2	1	FALSE
leucine	rs9322464	T	C	T	C	0.004	-0.0100768	0.47		FALSE	FALSE	FALSE	Cy5WbC	0.0740187	0.445856	outcome	TRUE	inferred	textfile	0.0009	8.271e-06	exposure	TRUE	reported	EVMIoU	textfile	7824	2	1	TRUE
leucine	rs9369741	T	G	T	G	0.0043	-0.0451293	0.5822		FALSE	FALSE	FALSE	Cy5WbC	0.643247	0.472034	outcome	TRUE	inferred	textfile	0.0009	2.415e-06	exposure	TRUE	reported	EVMIoU	textfile	7824	2	1	TRUE
leucine	rs9403527	T	C	T	C	0.0045	0.39006	0.3456		FALSE	FALSE	FALSE	Cy5WbC		0.953361	outcome	FALSE	reported	textfile	0.0009	9.914e-07	exposure	TRUE	reported	EVMIoU	textfile	7824	2	1	FALSE
leucine	rs951134	A	T	A	T	0.0047	0.00237311	0.5573		FALSE	TRUE	TRUE	Cy5WbC	0.185861	0.494906	outcome	TRUE	inferred	textfile	0.0009	1.932e-07	exposure	TRUE	reported	EVMIoU	textfile	7824	2	1	FALSE
leucine	rs9541214	T	C	T	C	-0.005	-0.0696838	0.6529		FALSE	FALSE	FALSE	Cy5WbC	0.562484	0.450703	outcome	TRUE	inferred	textfile	0.0009	3.4e-08	exposure	TRUE	reported	EVMIoU	textfile	7824	2	1	TRUE
leucine	rs9559495	C	G	C	G	0.0045	-0.022723	0.4844		FALSE	TRUE	TRUE	Cy5WbC	0.278968	0.467541	outcome	TRUE	inferred	textfile	0.0009	4.065e-07	exposure	TRUE	reported	EVMIoU	textfile	7824	2	1	FALSE
leucine	rs978346	C	G	C	G	-0.0049		0.428		FALSE	TRUE	TRUE	Cy5WbC	0.0744507		outcome	FALSE	inferred	textfile	0.0009	5.726e-08	exposure	TRUE	reported	EVMIoU	textfile	7824	2	1	FALSE
leucine	rs979242	T	C	T	C	-0.0043	-0.100105	0.3692		FALSE	FALSE	FALSE	Cy5WbC			outcome	FALSE	inferred	textfile	0.0009	2.45e-06	exposure	TRUE	reported	EVMIoU	textfile	7824	2	1	FALSE
leucine	rs9808116	A	T	A	T	-0.0041	-1.12844	0.5528		FALSE	TRUE	TRUE	Cy5WbC	0.0833646	4.78034e-42	outcome	TRUE	inferred	textfile	0.0009	4.933e-06	exposure	TRUE	reported	EVMIoU	textfile	7824	2	1	FALSE
leucine	rs982790	T	C	T	C	-0.0044	0.0506312	0.4106		FALSE	FALSE	FALSE	Cy5WbC	0.259287	0.42259	outcome	TRUE	inferred	textfile	0.0009	3.74e-06	exposure	TRUE	reported	EVMIoU	textfile	7824	2	1	TRUE
leucine	rs9837954	T	C	T	C	-0.0043	0.347807	0.6418		FALSE	FALSE	FALSE	Cy5WbC		0.980814	outcome	FALSE	reported	textfile	0.0009	2.636e-06	exposure	TRUE	reported	EVMIoU	textfile	7824	2	1	FALSE
leucine	rs9889080	A	G	A	G	0.0074		0.1641		FALSE	FALSE	FALSE	Cy5WbC			outcome	FALSE	inferred	textfile	0.0016	4.211e-06	exposure	TRUE	reported	EVMIoU	textfile	7824	2	1	FALSE
leucine	rs989960	T	C	T	C	0.0041	0.205906	0.4175		FALSE	FALSE	FALSE	Cy5WbC		0.786899	outcome	FALSE	reported	textfile	0.0009	4.662e-06	exposure	TRUE	reported	EVMIoU	textfile	7824	2	1	FALSE
leucine	rs9903421	T	C	T	C	-0.0041		0.5633		FALSE	FALSE	FALSE	Cy5WbC			outcome	FALSE	inferred	textfile	0.0009	7.394e-06	exposure	TRUE	reported	EVMIoU	textfile	7824	2	1	FALSE
	SNP	effect_allele.exposure	other_allele.exposure	effect_allele.outcome	other_allele.outcome	beta.exposure	beta.outcome	eaf.exposure	eaf.outcome	remove	palindromic	ambiguous	id.outcome	se.outcome	pval.outcome	outcome	mr_keep.outcome	pval_origin.outcome	data_source.outcome	se.exposure	pval.exposure	exposure	mr_keep.exposure	pval_origin.exposure	id.exposure	data_source.exposure	samplesize.exposure	action	SNP_index	mr_keep
cholesterol	rs10011091	T	C	T	C	0.0086	-0.376078	0.8159		FALSE	FALSE	FALSE	CpqnRn	0.237603	0.0567335	outcome	TRUE	inferred	textfile	0.0018	2.151e-06	exposure	TRUE	reported	yBYkul	textfile	7824	2	1	TRUE
cholesterol	rs1005596	A	G	A	G	0.0115		0.1014		FALSE	FALSE	FALSE	CpqnRn	0.0113213		outcome	FALSE	inferred	textfile	0.0025	4.195e-06	exposure	TRUE	reported	yBYkul	textfile	7824	2	1	FALSE
cholesterol	rs10207315	T	G	T	G	0.0078	0.546413	0.2432		FALSE	FALSE	FALSE	CpqnRn			outcome	FALSE	inferred	textfile	0.0017	4.789e-06	exposure	TRUE	reported	yBYkul	textfile	7824	2	1	FALSE
cholesterol	rs10493549	A	G	A	G	-0.009	-0.0225383	0.7989		FALSE	FALSE	FALSE	CpqnRn	0.175759	0.448982	outcome	TRUE	inferred	textfile	0.0017	2.274e-07	exposure	TRUE	reported	yBYkul	textfile	7824	2	1	TRUE
cholesterol	rs1077834	T	C	T	C	-0.0113		0.7912		FALSE	FALSE	FALSE	CpqnRn	0.00634199		outcome	FALSE	inferred	textfile	0.0023	6.867e-07	exposure	TRUE	reported	yBYkul	textfile	7824	2	1	FALSE
cholesterol	rs11022174	A	G	A	G	0.0101	-0.317166	0.295		FALSE	FALSE	FALSE	CpqnRn	0.00832313	0	outcome	TRUE	inferred	textfile	0.0023	7.361e-06	exposure	TRUE	reported	yBYkul	textfile	7824	2	1	TRUE
cholesterol	rs11106131	T	G	T	G	-0.0089	0.0587104	0.2379		FALSE	FALSE	FALSE	CpqnRn	1.00531	0.476715	outcome	TRUE	inferred	textfile	0.0019	1.807e-06	exposure	TRUE	reported	yBYkul	textfile	7824	2	1	TRUE
cholesterol	rs11111293	T	C	T	C	-0.008	-0.0641472	0.7914		FALSE	FALSE	FALSE	CpqnRn	0.412033	0.438141	outcome	TRUE	inferred	textfile	0.0018	6.118e-06	exposure	TRUE	reported	yBYkul	textfile	7824	2	1	TRUE
cholesterol	rs1124515	A	G	A	G	-0.0078	0.0456854	0.2539		FALSE	FALSE	FALSE	CpqnRn	0.0530556	0.194596	outcome	TRUE	inferred	textfile	0.0017	6.006e-06	exposure	TRUE	reported	yBYkul	textfile	7824	2	1	TRUE
cholesterol	rs11610936	T	C	T	C	-0.0121		0.0989		FALSE	FALSE	FALSE	CpqnRn	0.0132385		outcome	FALSE	inferred	textfile	0.0025	1.343e-06	exposure	TRUE	reported	yBYkul	textfile	7824	2	1	FALSE
cholesterol	rs11813145	A	G	A	G	0.0076		0.3414		FALSE	FALSE	FALSE	CpqnRn			outcome	FALSE	inferred	textfile	0.0017	5.867e-06	exposure	TRUE	reported	yBYkul	textfile	7824	2	1	FALSE
cholesterol	rs12648765	A	G	A	G	0.0564	-0.00686034	0.9861		FALSE	FALSE	FALSE	CpqnRn	0.0156105	0.330161	outcome	TRUE	inferred	textfile	0.0122	3.568e-06	exposure	TRUE	reported	yBYkul	textfile	7824	2	1	TRUE
cholesterol	rs12881791	T	G	T	G	-0.0083	-0.270748	0.7603		FALSE	FALSE	FALSE	CpqnRn	0.146529	0.0323197	outcome	TRUE	inferred	textfile	0.0018	5.911e-06	exposure	TRUE	reported	yBYkul	textfile	7824	2	1	TRUE
cholesterol	rs12896813	T	C	T	C	-0.0082	0.0371739	0.1853		FALSE	FALSE	FALSE	CpqnRn	0.528192	0.471946	outcome	TRUE	inferred	textfile	0.0018	3.524e-06	exposure	TRUE	reported	yBYkul	textfile	7824	2	1	TRUE
cholesterol	rs1411983	A	T	A	T	-0.0073	-0.0592612	0.594		FALSE	TRUE	TRUE	CpqnRn	0.0517917	0.126266	outcome	TRUE	inferred	textfile	0.0017	9.208e-06	exposure	TRUE	reported	yBYkul	textfile	7824	2	1	FALSE
cholesterol	rs1433904	T	C	T	C	0.0442	0.0348505	0.0228		FALSE	FALSE	FALSE	CpqnRn	0.0636327	0.291955	outcome	TRUE	inferred	textfile	0.0097	5.056e-06	exposure	TRUE	reported	yBYkul	textfile	7824	2	1	TRUE
cholesterol	rs1479402	T	C	T	C	0.0306	0.0143303	0.0137		FALSE	FALSE	FALSE	CpqnRn	0.0147132	0.165034	outcome	TRUE	inferred	textfile	0.0068	6.854e-06	exposure	TRUE	reported	yBYkul	textfile	7824	2	1	TRUE
cholesterol	rs17182784	T	C	T	C	-0.0082	0.172729	0.253		FALSE	FALSE	FALSE	CpqnRn	0.00165323	0	outcome	TRUE	inferred	textfile	0.0017	2.1e-06	exposure	TRUE	reported	yBYkul	textfile	7824	2	1	TRUE
cholesterol	rs17293443	T	C	T	C	0.0078	-0.0254791	0.7718		FALSE	FALSE	FALSE	CpqnRn	0.220038	0.453908	outcome	TRUE	inferred	textfile	0.0017	8.091e-06	exposure	TRUE	reported	yBYkul	textfile	7824	2	1	TRUE
cholesterol	rs17683567	T	C	T	C	0.0078		0.2146		FALSE	FALSE	FALSE	CpqnRn			outcome	FALSE	inferred	textfile	0.0017	7.567e-06	exposure	TRUE	reported	yBYkul	textfile	7824	2	1	FALSE
cholesterol	rs17728920	A	C	A	C	0.0081		0.1768		FALSE	FALSE	FALSE	CpqnRn	0.0135876		outcome	FALSE	inferred	textfile	0.0018	5.299e-06	exposure	TRUE	reported	yBYkul	textfile	7824	2	1	FALSE
cholesterol	rs17765253	A	G	A	G	0.0096		0.1845		FALSE	FALSE	FALSE	CpqnRn	0.00429212		outcome	FALSE	inferred	textfile	0.0018	8.265e-08	exposure	TRUE	reported	yBYkul	textfile	7824	2	1	FALSE
cholesterol	rs2026590	T	G	T	G	0.008	0.155607	0.2176		FALSE	FALSE	FALSE	CpqnRn	0.239868	0.25826	outcome	TRUE	inferred	textfile	0.0017	3.764e-06	exposure	TRUE	reported	yBYkul	textfile	7824	2	1	TRUE
cholesterol	rs2050223	A	G	A	G	-0.0078	-0.0555079	0.2016		FALSE	FALSE	FALSE	CpqnRn			outcome	FALSE	inferred	textfile	0.0017	7.22e-06	exposure	TRUE	reported	yBYkul	textfile	7824	2	1	FALSE
cholesterol	rs2130712	A	C	A	C	0.0165	0.150395	0.92		FALSE	FALSE	FALSE	CpqnRn	0.00236102	0	outcome	TRUE	inferred	textfile	0.0032	2.429e-07	exposure	TRUE	reported	yBYkul	textfile	7824	2	1	TRUE
cholesterol	rs2259571	T	G	T	G	-0.0078		0.6893		FALSE	FALSE	FALSE	CpqnRn	0.0190621		outcome	FALSE	inferred	textfile	0.0017	2.864e-06	exposure	TRUE	reported	yBYkul	textfile	7824	2	1	FALSE
cholesterol	rs2407893	A	G	A	G	0.0079	-0.0938501	0.427		FALSE	FALSE	FALSE	CpqnRn	0.0599152	0.0586296	outcome	TRUE	inferred	textfile	0.0016	1.285e-06	exposure	TRUE	reported	yBYkul	textfile	7824	2	1	TRUE
cholesterol	rs2869804	A	G	A	G	0.0078	-0.621179	0.2489		FALSE	FALSE	FALSE	CpqnRn	0.161758	6.14734e-05	outcome	TRUE	inferred	textfile	0.0017	6.503e-06	exposure	TRUE	reported	yBYkul	textfile	7824	2	1	TRUE
cholesterol	rs2870664	T	C	T	C	0.0147		0.4767		FALSE	FALSE	FALSE	CpqnRn	0.0305013		outcome	FALSE	inferred	textfile	0.0031	1.602e-06	exposure	TRUE	reported	yBYkul	textfile	7824	2	1	FALSE
cholesterol	rs3747924	T	C	T	C	0.0083	0.203994	0.1781		FALSE	FALSE	FALSE	CpqnRn			outcome	FALSE	inferred	textfile	0.0018	4.243e-06	exposure	TRUE	reported	yBYkul	textfile	7824	2	1	FALSE
cholesterol	rs3802195	T	G	T	G	0.0086	-0.159328	0.1886		FALSE	FALSE	FALSE	CpqnRn	0.0168462	1.57244e-21	outcome	TRUE	inferred	textfile	0.0018	1.132e-06	exposure	TRUE	reported	yBYkul	textfile	7824	2	1	TRUE
cholesterol	rs3869132	T	C	T	C	0.0079		0.2494		FALSE	FALSE	FALSE	CpqnRn	0.0673679		outcome	FALSE	inferred	textfile	0.0017	4.063e-06	exposure	TRUE	reported	yBYkul	textfile	7824	2	1	FALSE
cholesterol	rs3897960	A	T	A	T	-0.0084		0.2083		FALSE	TRUE	TRUE	CpqnRn	0.0590287		outcome	FALSE	inferred	textfile	0.0017	1.287e-06	exposure	TRUE	reported	yBYkul	textfile	7824	2	1	FALSE
cholesterol	rs4401492	T	G	T	G	0.0082		0.1795		FALSE	FALSE	FALSE	CpqnRn			outcome	FALSE	inferred	textfile	0.0018	4.515e-06	exposure	TRUE	reported	yBYkul	textfile	7824	2	1	FALSE
cholesterol	rs445925	A	G	A	G	-0.025	0.0137255	0.079		FALSE	FALSE	FALSE	CpqnRn	0.689446	0.492058	outcome	TRUE	inferred	textfile	0.004	4.105e-10	exposure	TRUE	reported	yBYkul	textfile	7824	2	1	TRUE
cholesterol	rs4602115	T	G	T	G	0.0146	-0.0164164	0.7133		FALSE	FALSE	FALSE	CpqnRn	0.0155017	0.144798	outcome	TRUE	inferred	textfile	0.0033	7.651e-06	exposure	TRUE	reported	yBYkul	textfile	7824	2	1	TRUE
cholesterol	rs4941743	T	C	T	C	0.0087	-0.00757469	0.2179		FALSE	FALSE	FALSE	CpqnRn	0.169486	0.482176	outcome	TRUE	inferred	textfile	0.0017	3.282e-07	exposure	TRUE	reported	yBYkul	textfile	7824	2	1	TRUE
cholesterol	rs602633	T	G	T	G	-0.0102	-0.0138729	0.2163		FALSE	FALSE	FALSE	CpqnRn	0.410501	0.48652	outcome	TRUE	inferred	textfile	0.0017	5.024e-09	exposure	TRUE	reported	yBYkul	textfile	7824	2	1	TRUE
cholesterol	rs6438950	C	G	C	G	0.0131	0.0612156	0.9036		FALSE	TRUE	TRUE	CpqnRn	0.0610354	0.157942	outcome	TRUE	inferred	textfile	0.0025	1.54e-07	exposure	TRUE	reported	yBYkul	textfile	7824	2	1	FALSE
cholesterol	rs6511720	T	G	T	G	-0.0136		0.1197		FALSE	FALSE	FALSE	CpqnRn			outcome	FALSE	inferred	textfile	0.0027	3.688e-07	exposure	TRUE	reported	yBYkul	textfile	7824	2	1	FALSE
cholesterol	rs6573766	T	G	T	G	-0.0085	-0.968214	0.8061		FALSE	FALSE	FALSE	CpqnRn			outcome	FALSE	inferred	textfile	0.0018	1.549e-06	exposure	TRUE	reported	yBYkul	textfile	7824	2	1	FALSE
cholesterol	rs6603141	A	G	A	G	-0.0081		0.258		FALSE	FALSE	FALSE	CpqnRn	0.289263		outcome	FALSE	inferred	textfile	0.0017	2.608e-06	exposure	TRUE	reported	yBYkul	textfile	7824	2	1	FALSE
cholesterol	rs6970076	T	C	T	C	-0.0079	-0.152704	0.7679		FALSE	FALSE	FALSE	CpqnRn		0.974561	outcome	FALSE	reported	textfile	0.0017	4.366e-06	exposure	TRUE	reported	yBYkul	textfile	7824	2	1	FALSE
cholesterol	rs7595385	T	C	T	C	0.0237	-0.0356559	0.9759		FALSE	FALSE	FALSE	CpqnRn	0.395824	0.464112	outcome	TRUE	inferred	textfile	0.0051	3.833e-06	exposure	TRUE	reported	yBYkul	textfile	7824	2	1	TRUE
cholesterol	rs810551	C	G	C	G	0.008	0.0178017	0.7904		FALSE	TRUE	TRUE	CpqnRn	0.0248066	0.236496	outcome	TRUE	inferred	textfile	0.0017	4.659e-06	exposure	TRUE	reported	yBYkul	textfile	7824	2	1	FALSE
cholesterol	rs871748	T	C	T	C	-0.0082	0.0162301	0.182		FALSE	FALSE	FALSE	CpqnRn	0.790722	0.491812	outcome	TRUE	inferred	textfile	0.0018	8.562e-06	exposure	TRUE	reported	yBYkul	textfile	7824	2	1	TRUE
cholesterol	rs886282	T	C	T	C	0.0081	0.0547468	0.1989		FALSE	FALSE	FALSE	CpqnRn	0.604447	0.463916	outcome	TRUE	inferred	textfile	0.0018	3.711e-06	exposure	TRUE	reported	yBYkul	textfile	7824	2	1	TRUE
cholesterol	rs927961	T	G	T	G	-0.0079		0.7597		FALSE	FALSE	FALSE	CpqnRn	0.0248189		outcome	FALSE	inferred	textfile	0.0017	5.057e-06	exposure	TRUE	reported	yBYkul	textfile	7824	2	1	FALSE
	SNP	effect_allele.exposure	other_allele.exposure	effect_allele.outcome	other_allele.outcome	beta.exposure	beta.outcome	eaf.exposure	eaf.outcome	remove	palindromic	ambiguous	id.outcome	se.outcome	pval.outcome	outcome	mr_keep.outcome	pval_origin.outcome	data_source.outcome	se.exposure	pval.exposure	exposure	mr_keep.exposure	pval_origin.exposure	id.exposure	data_source.exposure	samplesize.exposure	action	SNP_index	mr_keep
lactate	rs10788232	T	C	T	C	-0.0111	0.0498825	0.6825		FALSE	FALSE	FALSE	jitmVN	0.0568272	0.190028	outcome	TRUE	inferred	textfile	0.0024	2.464e-06	exposure	TRUE	reported	50MX0F	textfile	7824	2	1	TRUE
lactate	rs1193345	A	G	A	G	-0.0216	0.0359881	0.9357		FALSE	FALSE	FALSE	jitmVN	0.155561	0.408524	outcome	TRUE	inferred	textfile	0.0045	1.434e-06	exposure	TRUE	reported	50MX0F	textfile	7824	2	1	TRUE
lactate	rs1330523	A	G	A	G	-0.0117	0.0141234	0.2326		FALSE	FALSE	FALSE	jitmVN	0.0059264	0.00858299	outcome	TRUE	inferred	textfile	0.0024	1.561e-06	exposure	TRUE	reported	50MX0F	textfile	7824	2	1	TRUE
lactate	rs13403441	A	T	A	T	-0.0235	-0.794136	0.8588		FALSE	TRUE	TRUE	jitmVN	0.121441	3.0909e-11	outcome	TRUE	inferred	textfile	0.0048	1.019e-06	exposure	TRUE	reported	50MX0F	textfile	7824	2	1	FALSE
lactate	rs1876100	A	T	A	T	-0.0106	0.0757788	0.2626		FALSE	TRUE	TRUE	jitmVN	0.152444	0.309562	outcome	TRUE	inferred	textfile	0.0024	9.204e-06	exposure	TRUE	reported	50MX0F	textfile	7824	2	1	FALSE
lactate	rs2000812	T	C	T	C	0.0111		0.8223		FALSE	FALSE	FALSE	jitmVN	0.00487145		outcome	FALSE	inferred	textfile	0.0025	9.7e-06	exposure	TRUE	reported	50MX0F	textfile	7824	2	1	FALSE
lactate	rs2242578	C	G	C	G	-0.0111	-0.0529304	0.6704		FALSE	TRUE	TRUE	jitmVN	0.0618671	0.196123	outcome	TRUE	inferred	textfile	0.0024	5.078e-06	exposure	TRUE	reported	50MX0F	textfile	7824	2	1	FALSE
lactate	rs3785024	A	G	A	G	-0.0223		0.9469		FALSE	FALSE	FALSE	jitmVN	0.0547312		outcome	FALSE	inferred	textfile	0.0049	5.562e-06	exposure	TRUE	reported	50MX0F	textfile	7824	2	1	FALSE
lactate	rs4635489	A	G	A	G	0.0364	0.0710014	0.0177		FALSE	FALSE	FALSE	jitmVN	0.133437	0.297329	outcome	TRUE	inferred	textfile	0.008	5.663e-06	exposure	TRUE	reported	50MX0F	textfile	7824	2	1	TRUE
lactate	rs4718532	T	C	T	C	-0.016	-0.00219623	0.5052		FALSE	FALSE	FALSE	jitmVN		0.948229	outcome	FALSE	reported	textfile	0.0035	6.605e-06	exposure	TRUE	reported	50MX0F	textfile	7824	2	1	FALSE
lactate	rs780093	T	C	T	C	0.0117	0.0535614	0.4		FALSE	FALSE	FALSE	jitmVN	0.192643	0.390493	outcome	TRUE	inferred	textfile	0.0023	1.887e-07	exposure	TRUE	reported	50MX0F	textfile	7824	2	1	TRUE
	SNP	effect_allele.exposure	other_allele.exposure	effect_allele.outcome	other_allele.outcome	beta.exposure	beta.outcome	eaf.exposure	eaf.outcome	remove	palindromic	ambiguous	id.outcome	se.outcome	pval.outcome	outcome	mr_keep.outcome	pval_origin.outcome	data_source.outcome	se.exposure	pval.exposure	exposure	mr_keep.exposure	pval_origin.exposure	id.exposure	data_source.exposure	samplesize.exposure	action	SNP_index	mr_keep
3-hydroxybutyrate (BHBA)	rs11224003	A	G	A	G	0.0419	0.284436	0.177		FALSE	FALSE	FALSE	l7jGDO	0.382894	0.228784	outcome	TRUE	inferred	textfile	0.0093	7.072e-06	exposure	TRUE	reported	Rhs7Lt	textfile	7824	2	1	TRUE
3-hydroxybutyrate (BHBA)	rs11719883	C	G	C	G	-0.0524	0.739468	0.8445		FALSE	TRUE	TRUE	l7jGDO	0.0168216	0	outcome	TRUE	inferred	textfile	0.0103	3.864e-07	exposure	TRUE	reported	Rhs7Lt	textfile	7824	2	1	FALSE
3-hydroxybutyrate (BHBA)	rs13288937	A	C	A	C	0.2488	0.0281067	0.0205		FALSE	FALSE	FALSE	l7jGDO	0.0866165	0.372781	outcome	TRUE	inferred	textfile	0.0526	2.287e-06	exposure	TRUE	reported	Rhs7Lt	textfile	7824	2	1	TRUE
3-hydroxybutyrate (BHBA)	rs2295758	T	C	T	C	-0.1137	-0.0255332	0.9754		FALSE	FALSE	FALSE	l7jGDO	0.141361	0.428331	outcome	TRUE	inferred	textfile	0.0255	8.568e-06	exposure	TRUE	reported	Rhs7Lt	textfile	7824	2	1	TRUE
3-hydroxybutyrate (BHBA)	rs2711506	A	G	A	G	-0.0326	0.0289017	0.5343		FALSE	FALSE	FALSE	l7jGDO			outcome	FALSE	inferred	textfile	0.0072	6.349e-06	exposure	TRUE	reported	Rhs7Lt	textfile	7824	2	1	FALSE
3-hydroxybutyrate (BHBA)	rs4297577	T	C	T	C	0.0977	0.0160473	0.0384		FALSE	FALSE	FALSE	l7jGDO	0.0166225	0.167173	outcome	TRUE	inferred	textfile	0.0209	2.938e-06	exposure	TRUE	reported	Rhs7Lt	textfile	7824	2	1	TRUE
3-hydroxybutyrate (BHBA)	rs4838537	T	C	T	C	0.3226	0.221456	0.0133		FALSE	FALSE	FALSE	l7jGDO	0.472778	0.319744	outcome	TRUE	inferred	textfile	0.0699	3.964e-06	exposure	TRUE	reported	Rhs7Lt	textfile	7824	2	1	TRUE
3-hydroxybutyrate (BHBA)	rs6493912	T	C	T	C	-0.0368		0.7431		FALSE	FALSE	FALSE	l7jGDO	0.0215031		outcome	FALSE	inferred	textfile	0.0081	5.359e-06	exposure	TRUE	reported	Rhs7Lt	textfile	7824	2	1	FALSE
3-hydroxybutyrate (BHBA)	rs7314742	T	G	T	G	-0.0358	0.324443	0.2662		FALSE	FALSE	FALSE	l7jGDO	0.00738993	0	outcome	TRUE	inferred	textfile	0.008	8.508e-06	exposure	TRUE	reported	Rhs7Lt	textfile	7824	2	1	TRUE
3-hydroxybutyrate (BHBA)	rs8000457	T	C	T	C	-0.2093		0.9661		FALSE	FALSE	FALSE	l7jGDO	0.01834		outcome	FALSE	inferred	textfile	0.0433	1.351e-06	exposure	TRUE	reported	Rhs7Lt	textfile	7824	2	1	FALSE
	SNP	effect_allele.exposure	other_allele.exposure	effect_allele.outcome	other_allele.outcome	beta.exposure	beta.outcome	eaf.exposure	eaf.outcome	remove	palindromic	ambiguous	id.outcome	se.outcome	pval.outcome	outcome	mr_keep.outcome	pval_origin.outcome	data_source.outcome	se.exposure	pval.exposure	exposure	mr_keep.exposure	pval_origin.exposure	id.exposure	data_source.exposure	samplesize.exposure	action	SNP_index	mr_keep
cotinine	rs1176413	T	C	T	C	-0.1032	0.0311547	0.1873		FALSE	FALSE	FALSE	t96nWz	0.0183664	0.0449157	outcome	TRUE	inferred	textfile	0.0219	2.545e-06	exposure	TRUE	reported	zw9ANL	textfile	7824	2	1	TRUE
cotinine	rs12127162	A	T	A	T	-0.0775		0.4773		FALSE	TRUE	TRUE	t96nWz	0.00265478		outcome	FALSE	inferred	textfile	0.0167	3.539e-06	exposure	TRUE	reported	zw9ANL	textfile	7824	2	1	FALSE
cotinine	rs12440014	C	G	C	G	0.1008	-0.0143947	0.7673		FALSE	TRUE	TRUE	t96nWz	0.345576	0.483387	outcome	TRUE	inferred	textfile	0.0213	2.18e-06	exposure	TRUE	reported	zw9ANL	textfile	7824	2	1	FALSE
cotinine	rs1556938	T	G	T	G	-0.1815	-0.00608742	0.0466		FALSE	FALSE	FALSE	t96nWz	0.0293164	0.417753	outcome	TRUE	inferred	textfile	0.041	9.589e-06	exposure	TRUE	reported	zw9ANL	textfile	7824	2	1	TRUE
cotinine	rs1605457	T	C	T	C	0.3731	0.175197	0.9643		FALSE	FALSE	FALSE	t96nWz	0.494134	0.361462	outcome	TRUE	inferred	textfile	0.08	3.097e-06	exposure	TRUE	reported	zw9ANL	textfile	7824	2	1	TRUE
cotinine	rs1662749	A	T	A	T	0.0843	1.04315	0.5299		FALSE	TRUE	TRUE	t96nWz	0.0307567	1.92295e-252	outcome	TRUE	inferred	textfile	0.0167	4.294e-07	exposure	TRUE	reported	zw9ANL	textfile	7824	2	1	FALSE
cotinine	rs16830773	C	G	C	G	-0.5244	0.165854	0.0197		FALSE	TRUE	TRUE	t96nWz	0.00846222	7.83079e-86	outcome	TRUE	inferred	textfile	0.1007	1.922e-07	exposure	TRUE	reported	zw9ANL	textfile	7824	2	1	FALSE
cotinine	rs17800513	T	G	T	G	-0.1308	0.311222	0.1085		FALSE	FALSE	FALSE	t96nWz	0.0758986	2.06132e-05	outcome	TRUE	inferred	textfile	0.0273	1.575e-06	exposure	TRUE	reported	zw9ANL	textfile	7824	2	1	TRUE
cotinine	rs1818902	T	C	T	C	0.5718	0.445716	0.9701		FALSE	FALSE	FALSE	t96nWz	0.545443	0.206918	outcome	TRUE	inferred	textfile	0.1255	5.205e-06	exposure	TRUE	reported	zw9ANL	textfile	7824	2	1	TRUE
cotinine	rs2075317	T	C	T	C	0.0732	-0.260931	0.5417		FALSE	FALSE	FALSE	t96nWz			outcome	FALSE	inferred	textfile	0.0165	9.187e-06	exposure	TRUE	reported	zw9ANL	textfile	7824	2	1	FALSE
cotinine	rs2211372	T	C	T	C	0.3317	0.022417	0.985		FALSE	FALSE	FALSE	t96nWz	0.0370947	0.272816	outcome	TRUE	inferred	textfile	0.0696	1.869e-06	exposure	TRUE	reported	zw9ANL	textfile	7824	2	1	TRUE
cotinine	rs2234233	A	G	A	G	-0.1234	-0.0159321	0.135		FALSE	FALSE	FALSE	t96nWz	0.0168364	0.172001	outcome	TRUE	inferred	textfile	0.0248	6.376e-07	exposure	TRUE	reported	zw9ANL	textfile	7824	2	1	TRUE
cotinine	rs6468437	T	C	T	C	0.1246	0.0557617	0.8334		FALSE	FALSE	FALSE	t96nWz	0.024829	0.0123575	outcome	TRUE	inferred	textfile	0.0277	6.86e-06	exposure	TRUE	reported	zw9ANL	textfile	7824	2	1	TRUE
cotinine	rs6816298	A	G	A	G	0.1842	0.075801	0.8254		FALSE	FALSE	FALSE	t96nWz	0.101566	0.227736	outcome	TRUE	inferred	textfile	0.0403	4.76e-06	exposure	TRUE	reported	zw9ANL	textfile	7824	2	1	TRUE
cotinine	rs7359970	C	G	C	G	0.2147	0.0141756	0.8975		FALSE	TRUE	TRUE	t96nWz	0.60174	0.490603	outcome	TRUE	inferred	textfile	0.0451	1.927e-06	exposure	TRUE	reported	zw9ANL	textfile	7824	2	1	FALSE
cotinine	rs7482087	T	C	T	C	-0.5162	-0.57236	0.0254		FALSE	FALSE	FALSE	t96nWz	0.156365	0.000125906	outcome	TRUE	inferred	textfile	0.1064	1.237e-06	exposure	TRUE	reported	zw9ANL	textfile	7824	2	1	TRUE
cotinine	rs7701941	C	G	C	G	-0.5561	0.0136928	0.0194		FALSE	TRUE	TRUE	t96nWz	0.59556	0.490829	outcome	TRUE	inferred	textfile	0.1115	6.097e-07	exposure	TRUE	reported	zw9ANL	textfile	7824	2	1	FALSE
cotinine	rs9614985	A	G	A	G	-0.0855	0.165884	0.4177		FALSE	FALSE	FALSE	t96nWz	0.152295	0.138027	outcome	TRUE	inferred	textfile	0.0177	1.283e-06	exposure	TRUE	reported	zw9ANL	textfile	7824	2	1	TRUE
	SNP	effect_allele.exposure	other_allele.exposure	effect_allele.outcome	other_allele.outcome	beta.exposure	beta.outcome	eaf.exposure	eaf.outcome	remove	palindromic	ambiguous	id.outcome	se.outcome	pval.outcome	outcome	mr_keep.outcome	pval_origin.outcome	data_source.outcome	se.exposure	pval.exposure	exposure	mr_keep.exposure	pval_origin.exposure	id.exposure	data_source.exposure	samplesize.exposure	action	SNP_index	mr_keep
caffeine	rs1039293	A	G	A	G	0.0709	-0.0938407	0.4948		FALSE	FALSE	FALSE	i93i8Q	0.107752	0.191906	outcome	TRUE	inferred	textfile	0.0153	3.393e-06	exposure	TRUE	reported	90sQY5	textfile	7824	2	1	TRUE
caffeine	rs10935899	C	G	C	G	-0.0506	-0.262517	0.8197		FALSE	TRUE	TRUE	i93i8Q	0.663508	0.346182	outcome	TRUE	inferred	textfile	0.011	4.539e-06	exposure	TRUE	reported	90sQY5	textfile	7824	2	1	FALSE
caffeine	rs1397829	A	G	A	G	0.042	-0.0667533	0.5328		FALSE	FALSE	FALSE	i93i8Q	0.0446943	0.0676463	outcome	TRUE	inferred	textfile	0.0085	7.076e-07	exposure	TRUE	reported	90sQY5	textfile	7824	2	1	TRUE
caffeine	rs16902976	T	G	T	G	-0.1325	0.0499361	0.0232		FALSE	FALSE	FALSE	i93i8Q	0.202064	0.402404	outcome	TRUE	inferred	textfile	0.0294	6.361e-06	exposure	TRUE	reported	90sQY5	textfile	7824	2	1	TRUE
caffeine	rs2446427	T	C	T	C	-0.0554		0.8371		FALSE	FALSE	FALSE	i93i8Q			outcome	FALSE	inferred	textfile	0.0122	5.211e-06	exposure	TRUE	reported	90sQY5	textfile	7824	2	1	FALSE
caffeine	rs2472297	T	C	T	C	-0.0668	0.0495041	0.2362		FALSE	FALSE	FALSE	i93i8Q	1.44561	0.486341	outcome	TRUE	inferred	textfile	0.0104	1.502e-10	exposure	TRUE	reported	90sQY5	textfile	7824	2	1	TRUE
caffeine	rs2493277	C	G	C	G	0.0605	-0.0154164	0.6552		FALSE	TRUE	TRUE	i93i8Q	0.0138397	0.132655	outcome	TRUE	inferred	textfile	0.0127	1.914e-06	exposure	TRUE	reported	90sQY5	textfile	7824	2	1	FALSE
caffeine	rs28393181	T	C	T	C	-0.0927	-0.452545	0.7961		FALSE	FALSE	FALSE	i93i8Q	0.765194	0.277122	outcome	TRUE	inferred	textfile	0.0184	4.711e-07	exposure	TRUE	reported	90sQY5	textfile	7824	2	1	TRUE
caffeine	rs384814	A	G	A	G	0.1452	0.342637	0.0255		FALSE	FALSE	FALSE	i93i8Q	0.00590711	0	outcome	TRUE	inferred	textfile	0.0326	8.35e-06	exposure	TRUE	reported	90sQY5	textfile	7824	2	1	TRUE
caffeine	rs6603123	T	G	T	G	0.0865		0.3939		FALSE	FALSE	FALSE	i93i8Q			outcome	FALSE	inferred	textfile	0.0193	7.84e-06	exposure	TRUE	reported	90sQY5	textfile	7824	2	1	FALSE
caffeine	rs6968554	A	G	A	G	0.0644	-0.405798	0.3756		FALSE	FALSE	FALSE	i93i8Q	0.774668	0.300197	outcome	TRUE	inferred	textfile	0.0086	8.677e-14	exposure	TRUE	reported	90sQY5	textfile	7824	2	1	TRUE
caffeine	rs946712	A	C	A	C	0.1039	0.00200672	0.9559		FALSE	FALSE	FALSE	i93i8Q			outcome	FALSE	inferred	textfile	0.0212	9.586e-07	exposure	TRUE	reported	90sQY5	textfile	7824	2	1	FALSE
	SNP	effect_allele.exposure	other_allele.exposure	effect_allele.outcome	other_allele.outcome	beta.exposure	beta.outcome	eaf.exposure	eaf.outcome	remove	palindromic	ambiguous	id.outcome	se.outcome	pval.outcome	outcome	mr_keep.outcome	pval_origin.outcome	data_source.outcome	se.exposure	pval.exposure	exposure	mr_keep.exposure	pval_origin.exposure	id.exposure	data_source.exposure	samplesize.exposure	action	SNP_index	mr_keep
mannose	rs10736	T	C	T	C	-0.0118	0.0129493	0.2011		FALSE	FALSE	FALSE	xyg0CG		0.978417	outcome	FALSE	reported	textfile	0.0026	4.731e-06	exposure	TRUE	reported	Ad93FN	textfile	7824	2	1	FALSE
mannose	rs10982244	A	G	A	G	-0.0177		0.6098		FALSE	FALSE	FALSE	xyg0CG			outcome	FALSE	inferred	textfile	0.004	8.931e-06	exposure	TRUE	reported	Ad93FN	textfile	7824	2	1	FALSE
mannose	rs11676911	A	G	A	G	-0.0429	0.199442	0.0216		FALSE	FALSE	FALSE	xyg0CG	0.0321393	2.72531e-10	outcome	TRUE	inferred	textfile	0.0084	3.659e-07	exposure	TRUE	reported	Ad93FN	textfile	7824	2	1	TRUE
mannose	rs1181723	A	G	A	G	0.0116	0.0377761	0.2086		FALSE	FALSE	FALSE	xyg0CG	0.174647	0.414377	outcome	TRUE	inferred	textfile	0.0026	5.629e-06	exposure	TRUE	reported	Ad93FN	textfile	7824	2	1	TRUE
mannose	rs12218544	C	G	C	G	-0.019	0.00945439	0.0836		FALSE	TRUE	TRUE	xyg0CG	0.0168754	0.287656	outcome	TRUE	inferred	textfile	0.0039	1.28e-06	exposure	TRUE	reported	Ad93FN	textfile	7824	2	1	FALSE
mannose	rs12414366	C	G	C	G	0.0214	-0.032641	0.7696		FALSE	TRUE	TRUE	xyg0CG	0.169543	0.423666	outcome	TRUE	inferred	textfile	0.0047	4.889e-06	exposure	TRUE	reported	Ad93FN	textfile	7824	2	1	FALSE
mannose	rs12474099	A	G	A	G	-0.0202		0.0649		FALSE	FALSE	FALSE	xyg0CG			outcome	FALSE	inferred	textfile	0.0043	1.968e-06	exposure	TRUE	reported	Ad93FN	textfile	7824	2	1	FALSE
mannose	rs1260326	T	C	T	C	-0.0439	-0.00354591	0.4088		FALSE	FALSE	FALSE	xyg0CG	0.0137873	0.398517	outcome	TRUE	inferred	textfile	0.0024	1.296e-77	exposure	TRUE	reported	Ad93FN	textfile	7824	2	1	TRUE
mannose	rs13000936	A	G	A	G	0.0135	-0.0393575	0.3138		FALSE	FALSE	FALSE	xyg0CG	0.017331	0.0115756	outcome	TRUE	inferred	textfile	0.0024	3.266e-08	exposure	TRUE	reported	Ad93FN	textfile	7824	2	1	TRUE
mannose	rs13116473	A	G	A	G	-0.0448	0.0935982	0.9853		FALSE	FALSE	FALSE	xyg0CG	0.0687613	0.0867245	outcome	TRUE	inferred	textfile	0.0096	2.932e-06	exposure	TRUE	reported	Ad93FN	textfile	7824	2	1	TRUE
mannose	rs16932803	T	G	T	G	-0.0121	0.000749913	0.1673		FALSE	FALSE	FALSE	xyg0CG	0.0143477	0.479158	outcome	TRUE	inferred	textfile	0.0026	5.005e-06	exposure	TRUE	reported	Ad93FN	textfile	7824	2	1	TRUE
mannose	rs17061914	A	G	A	G	-0.0146	-0.0935988	0.8581		FALSE	FALSE	FALSE	xyg0CG	0.563008	0.433981	outcome	TRUE	inferred	textfile	0.0033	8.766e-06	exposure	TRUE	reported	Ad93FN	textfile	7824	2	1	TRUE
mannose	rs17706100	T	G	T	G	0.0246	0.0147858	0.9553		FALSE	FALSE	FALSE	xyg0CG	0.0138061	0.142093	outcome	TRUE	inferred	textfile	0.0051	1.412e-06	exposure	TRUE	reported	Ad93FN	textfile	7824	2	1	TRUE
mannose	rs1841535	T	G	T	G	0.0252	0.0137791	0.1482		FALSE	FALSE	FALSE	xyg0CG	0.211187	0.473989	outcome	TRUE	inferred	textfile	0.0056	6.998e-06	exposure	TRUE	reported	Ad93FN	textfile	7824	2	1	TRUE
mannose	rs2141371	A	G	A	G	-0.0198	0.000476104	0.682		FALSE	FALSE	FALSE	xyg0CG	0.0148344	0.487198	outcome	TRUE	inferred	textfile	0.0024	3.271e-16	exposure	TRUE	reported	Ad93FN	textfile	7824	2	1	TRUE
mannose	rs2270451	A	G	A	G	0.0152	-0.0318443	0.8941		FALSE	FALSE	FALSE	xyg0CG	0.0530753	0.274259	outcome	TRUE	inferred	textfile	0.0034	7.525e-06	exposure	TRUE	reported	Ad93FN	textfile	7824	2	1	TRUE
mannose	rs2272172	T	C	T	C	-0.0648	0.0439279	0.0226		FALSE	FALSE	FALSE	xyg0CG		0.858064	outcome	FALSE	reported	textfile	0.0145	7.508e-06	exposure	TRUE	reported	Ad93FN	textfile	7824	2	1	FALSE
mannose	rs2304684	T	C	T	C	-0.0438	0.0219493	0.0182		FALSE	FALSE	FALSE	xyg0CG	0.0612467	0.360031	outcome	TRUE	inferred	textfile	0.0094	3.021e-06	exposure	TRUE	reported	Ad93FN	textfile	7824	2	1	TRUE
mannose	rs2723713	T	C	T	C	-0.0356	0.0485263	0.0254		FALSE	FALSE	FALSE	xyg0CG	0.469931	0.458877	outcome	TRUE	inferred	textfile	0.008	9.19e-06	exposure	TRUE	reported	Ad93FN	textfile	7824	2	1	TRUE
mannose	rs6547811	A	T	A	T	0.0222	-0.14755	0.1583		FALSE	TRUE	TRUE	xyg0CG	0.129912	0.128027	outcome	TRUE	inferred	textfile	0.0032	7.097e-12	exposure	TRUE	reported	Ad93FN	textfile	7824	2	1	FALSE
mannose	rs6547829	T	C	T	C	-0.0191	0.044048	0.0889		FALSE	FALSE	FALSE	xyg0CG	0.052368	0.200139	outcome	TRUE	inferred	textfile	0.004	1.658e-06	exposure	TRUE	reported	Ad93FN	textfile	7824	2	1	TRUE
mannose	rs7007251	A	G	A	G	-0.015		0.1057		FALSE	FALSE	FALSE	xyg0CG			outcome	FALSE	inferred	textfile	0.0034	8.76e-06	exposure	TRUE	reported	Ad93FN	textfile	7824	2	1	FALSE
mannose	rs7583698	T	C	T	C	0.0338	-0.00188627	0.0483		FALSE	FALSE	FALSE	xyg0CG	0.0487018	0.484552	outcome	TRUE	inferred	textfile	0.0049	8.549e-12	exposure	TRUE	reported	Ad93FN	textfile	7824	2	1	TRUE
mannose	rs7596471	A	C	A	C	0.0137	-0.0161545	0.3083		FALSE	FALSE	FALSE	xyg0CG	0.0322641	0.308293	outcome	TRUE	inferred	textfile	0.0025	7.469e-08	exposure	TRUE	reported	Ad93FN	textfile	7824	2	1	TRUE
mannose	rs7747345	A	T	A	T	0.0122		0.8153		FALSE	TRUE	TRUE	xyg0CG	0.0304511		outcome	FALSE	inferred	textfile	0.0026	2.524e-06	exposure	TRUE	reported	Ad93FN	textfile	7824	2	1	FALSE
mannose	rs991670	T	C	T	C	-0.0111	-0.446999	0.6624		FALSE	FALSE	FALSE	xyg0CG	0.00162257	0	outcome	TRUE	inferred	textfile	0.0025	7.476e-06	exposure	TRUE	reported	Ad93FN	textfile	7824	2	1	TRUE
	SNP	effect_allele.exposure	other_allele.exposure	effect_allele.outcome	other_allele.outcome	beta.exposure	beta.outcome	eaf.exposure	eaf.outcome	remove	palindromic	ambiguous	id.outcome	se.outcome	pval.outcome	outcome	mr_keep.outcome	pval_origin.outcome	data_source.outcome	se.exposure	pval.exposure	exposure	mr_keep.exposure	pval_origin.exposure	id.exposure	data_source.exposure	samplesize.exposure	action	SNP_index	mr_keep
pyruvate	rs10237319	T	C	T	C	0.0226	0.00602143	0.1467		FALSE	FALSE	FALSE	gLPcIt	0.0193562	0.377868	outcome	TRUE	inferred	textfile	0.0051	9.785e-06	exposure	TRUE	reported	s8Osao	textfile	7824	2	1	TRUE
pyruvate	rs11038739	A	T	A	T	-0.0203	-0.0733876	0.7937		FALSE	TRUE	TRUE	gLPcIt		0.981576	outcome	FALSE	reported	textfile	0.0043	3.009e-06	exposure	TRUE	reported	s8Osao	textfile	7824	2	1	FALSE
pyruvate	rs11216267	T	C	T	C	0.0168	0.0176652	0.6435		FALSE	FALSE	FALSE	gLPcIt	0.147621	0.452374	outcome	TRUE	inferred	textfile	0.0035	1.56e-06	exposure	TRUE	reported	s8Osao	textfile	7824	2	1	TRUE
pyruvate	rs11259923	A	G	A	G	0.042	-0.00446607	0.8139		FALSE	FALSE	FALSE	gLPcIt		0.985713	outcome	FALSE	reported	textfile	0.0091	3.916e-06	exposure	TRUE	reported	s8Osao	textfile	7824	2	1	FALSE
pyruvate	rs1133034	T	C	T	C	0.032	0.083107	0.0757		FALSE	FALSE	FALSE	gLPcIt	0.0446058	0.031221	outcome	TRUE	inferred	textfile	0.0069	3.906e-06	exposure	TRUE	reported	s8Osao	textfile	7824	2	1	TRUE
pyruvate	rs12515830	T	G	T	G	0.0244	-0.0392244	0.8744		FALSE	FALSE	FALSE	gLPcIt	0.0145036	0.00342078	outcome	TRUE	inferred	textfile	0.0054	5.788e-06	exposure	TRUE	reported	s8Osao	textfile	7824	2	1	TRUE
pyruvate	rs13195863	A	C	A	C	0.022	0.378328	0.2043		FALSE	FALSE	FALSE	gLPcIt	0.0298937	5.19711e-37	outcome	TRUE	inferred	textfile	0.0044	4.127e-07	exposure	TRUE	reported	s8Osao	textfile	7824	2	1	TRUE
pyruvate	rs2833657	A	G	A	G	0.0239	-0.0600655	0.8254		FALSE	FALSE	FALSE	gLPcIt	0.394026	0.43942	outcome	TRUE	inferred	textfile	0.0051	3.023e-06	exposure	TRUE	reported	s8Osao	textfile	7824	2	1	TRUE
pyruvate	rs2964063	T	C	T	C	-0.0735	-0.00818308	0.9853		FALSE	FALSE	FALSE	gLPcIt	0.13273	0.47542	outcome	TRUE	inferred	textfile	0.0155	2.249e-06	exposure	TRUE	reported	s8Osao	textfile	7824	2	1	TRUE
pyruvate	rs3925033	T	G	T	G	-0.0164	0.0357101	0.4591		FALSE	FALSE	FALSE	gLPcIt	0.0287734	0.107288	outcome	TRUE	inferred	textfile	0.0035	2.593e-06	exposure	TRUE	reported	s8Osao	textfile	7824	2	1	TRUE
pyruvate	rs4648464	A	G	A	G	-0.0161	0.0125595	0.5522		FALSE	FALSE	FALSE	gLPcIt	0.0138485	0.182224	outcome	TRUE	inferred	textfile	0.0036	9.373e-06	exposure	TRUE	reported	s8Osao	textfile	7824	2	1	TRUE
pyruvate	rs6895278	T	C	T	C	0.0168		0.3354		FALSE	FALSE	FALSE	gLPcIt			outcome	FALSE	inferred	textfile	0.0037	4.133e-06	exposure	TRUE	reported	s8Osao	textfile	7824	2	1	FALSE
pyruvate	rs924483	A	G	A	G	-0.0289		0.0916		FALSE	FALSE	FALSE	gLPcIt	0.0129488		outcome	FALSE	inferred	textfile	0.0062	3.254e-06	exposure	TRUE	reported	s8Osao	textfile	7824	2	1	FALSE
	SNP	effect_allele.exposure	other_allele.exposure	effect_allele.outcome	other_allele.outcome	beta.exposure	beta.outcome	eaf.exposure	eaf.outcome	remove	palindromic	ambiguous	id.outcome	se.outcome	pval.outcome	outcome	mr_keep.outcome	pval_origin.outcome	data_source.outcome	se.exposure	pval.exposure	exposure	mr_keep.exposure	pval_origin.exposure	id.exposure	data_source.exposure	samplesize.exposure	action	SNP_index	mr_keep
uridine	rs1007797	T	C	T	C	-0.0092	-0.0277256	0.879		FALSE	FALSE	FALSE	7ZNi5m	0.016616	0.0475975	outcome	TRUE	inferred	textfile	0.0018	6.491e-07	exposure	TRUE	reported	OB9le7	textfile	7824	2	1	TRUE
uridine	rs11033504	A	G	A	G	0.0143	-0.306567	0.9307		FALSE	FALSE	FALSE	7ZNi5m	0.717035	0.33449	outcome	TRUE	inferred	textfile	0.0027	9.462e-08	exposure	TRUE	reported	OB9le7	textfile	7824	2	1	TRUE
uridine	rs11607704	T	C	T	C	0.0093	0.0128696	0.8783		FALSE	FALSE	FALSE	7ZNi5m	0.0142175	0.182681	outcome	TRUE	inferred	textfile	0.0019	6.939e-07	exposure	TRUE	reported	OB9le7	textfile	7824	2	1	TRUE
uridine	rs11705028	A	G	A	G	-0.0206	-0.0182227	0.0859		FALSE	FALSE	FALSE	7ZNi5m	0.015051	0.112999	outcome	TRUE	inferred	textfile	0.0046	8.848e-06	exposure	TRUE	reported	OB9le7	textfile	7824	2	1	TRUE
uridine	rs12524738	A	G	A	G	0.0156	0.00754491	0.069		FALSE	FALSE	FALSE	7ZNi5m			outcome	FALSE	inferred	textfile	0.0035	6.931e-06	exposure	TRUE	reported	OB9le7	textfile	7824	2	1	FALSE
uridine	rs12544733	C	G	C	G	-0.0084	-1.04079	0.8378		FALSE	TRUE	TRUE	7ZNi5m	0.171634	6.63852e-10	outcome	TRUE	inferred	textfile	0.0018	2.741e-06	exposure	TRUE	reported	OB9le7	textfile	7824	2	1	FALSE
uridine	rs12580704	T	C	T	C	0.0085	0.190085	0.1328		FALSE	FALSE	FALSE	7ZNi5m	0.460744	0.339964	outcome	TRUE	inferred	textfile	0.0018	4.553e-06	exposure	TRUE	reported	OB9le7	textfile	7824	2	1	TRUE
uridine	rs131794	A	C	A	C	0.0146	-0.0434111	0.2074		FALSE	FALSE	FALSE	7ZNi5m	0.0416335	0.148544	outcome	TRUE	inferred	textfile	0.0018	4.367e-16	exposure	TRUE	reported	OB9le7	textfile	7824	2	1	TRUE
uridine	rs1482928	T	G	T	G	0.0081	-0.773225	0.7912		FALSE	FALSE	FALSE	7ZNi5m		0.874915	outcome	FALSE	reported	textfile	0.0018	4.415e-06	exposure	TRUE	reported	OB9le7	textfile	7824	2	1	FALSE
uridine	rs163425	A	G	A	G	0.0086	-0.120381	0.8734		FALSE	FALSE	FALSE	7ZNi5m	0.0658246	0.0337137	outcome	TRUE	inferred	textfile	0.0018	2.617e-06	exposure	TRUE	reported	OB9le7	textfile	7824	2	1	TRUE
uridine	rs2686789	A	C	A	C	-0.0092	-0.0798848	0.1304		FALSE	FALSE	FALSE	7ZNi5m	0.232994	0.365851	outcome	TRUE	inferred	textfile	0.0018	5.322e-07	exposure	TRUE	reported	OB9le7	textfile	7824	2	1	TRUE
uridine	rs2686796	T	C	T	C	0.0094	0.0756283	0.4524		FALSE	FALSE	FALSE	7ZNi5m	0.359443	0.416676	outcome	TRUE	inferred	textfile	0.0017	1.889e-08	exposure	TRUE	reported	OB9le7	textfile	7824	2	1	TRUE
uridine	rs2904665	A	G	A	G	-0.0089	-0.076686	0.861		FALSE	FALSE	FALSE	7ZNi5m	0.0111997	3.76685e-12	outcome	TRUE	inferred	textfile	0.0018	9.187e-07	exposure	TRUE	reported	OB9le7	textfile	7824	2	1	TRUE
uridine	rs2982907	T	G	T	G	-0.0088	0.583388	0.1465		FALSE	FALSE	FALSE	7ZNi5m	0.0810998	3.15853e-13	outcome	TRUE	inferred	textfile	0.0018	1.281e-06	exposure	TRUE	reported	OB9le7	textfile	7824	2	1	TRUE
uridine	rs4286846	C	G	C	G	0.0083	-0.732525	0.7232		FALSE	TRUE	TRUE	7ZNi5m			outcome	FALSE	inferred	textfile	0.0017	1.263e-06	exposure	TRUE	reported	OB9le7	textfile	7824	2	1	FALSE
uridine	rs532545	T	C	T	C	-0.0095		0.3065		FALSE	FALSE	FALSE	7ZNi5m	0.0225353		outcome	FALSE	inferred	textfile	0.0017	3.41e-08	exposure	TRUE	reported	OB9le7	textfile	7824	2	1	FALSE
uridine	rs6988242	T	G	T	G	0.0094	0.0224928	0.769		FALSE	FALSE	FALSE	7ZNi5m		0.506316	outcome	FALSE	reported	textfile	0.0018	1.308e-07	exposure	TRUE	reported	OB9le7	textfile	7824	2	1	FALSE
uridine	rs7593385	A	C	A	C	0.0359	0.198656	0.9685		FALSE	FALSE	FALSE	7ZNi5m	0.0860645	0.0104934	outcome	TRUE	inferred	textfile	0.008	6.873e-06	exposure	TRUE	reported	OB9le7	textfile	7824	2	1	TRUE
uridine	rs787496	A	G	A	G	0.0081	0.0048215	0.1702		FALSE	FALSE	FALSE	7ZNi5m	0.0171876	0.389539	outcome	TRUE	inferred	textfile	0.0018	5.979e-06	exposure	TRUE	reported	OB9le7	textfile	7824	2	1	TRUE
uridine	rs7948201	T	C	T	C	-0.023	0.0290552	0.9623		FALSE	FALSE	FALSE	7ZNi5m	0.0334924	0.19283	outcome	TRUE	inferred	textfile	0.0046	6.769e-07	exposure	TRUE	reported	OB9le7	textfile	7824	2	1	TRUE
uridine	rs977712	A	C	A	C	-0.0085	0.0176937	0.8633		FALSE	FALSE	FALSE	7ZNi5m	0.0148211	0.116275	outcome	TRUE	inferred	textfile	0.0019	6.319e-06	exposure	TRUE	reported	OB9le7	textfile	7824	2	1	TRUE
	SNP	effect_allele.exposure	other_allele.exposure	effect_allele.outcome	other_allele.outcome	beta.exposure	beta.outcome	eaf.exposure	eaf.outcome	remove	palindromic	ambiguous	id.outcome	se.outcome	pval.outcome	outcome	mr_keep.outcome	pval_origin.outcome	data_source.outcome	se.exposure	pval.exposure	exposure	mr_keep.exposure	pval_origin.exposure	id.exposure	data_source.exposure	samplesize.exposure	action	SNP_index	mr_keep
linoleate	rs11719883	C	G	C	G	-0.0174	0.739468	0.8444		FALSE	TRUE	TRUE	sPGC9N	0.0168216	0	outcome	TRUE	inferred	textfile	0.0034	3.567e-07	exposure	TRUE	reported	v63kP7	textfile	7824	2	1	FALSE
linoleate	rs12238083	T	C	T	C	0.0152	0.223013	0.1389		FALSE	FALSE	FALSE	sPGC9N	1.32852	0.433344	outcome	TRUE	inferred	textfile	0.0033	3.008e-06	exposure	TRUE	reported	v63kP7	textfile	7824	2	1	TRUE
linoleate	rs12336893	T	G	T	G	0.0289	-0.0281233	0.9588		FALSE	FALSE	FALSE	sPGC9N	0.149672	0.425478	outcome	TRUE	inferred	textfile	0.0062	2.677e-06	exposure	TRUE	reported	v63kP7	textfile	7824	2	1	TRUE
linoleate	rs13225022	A	G	A	G	-0.0123	-0.0231491	0.6784		FALSE	FALSE	FALSE	sPGC9N	0.161823	0.443125	outcome	TRUE	inferred	textfile	0.0026	1.402e-06	exposure	TRUE	reported	v63kP7	textfile	7824	2	1	TRUE
linoleate	rs1477025	T	C	T	C	0.0109	-0.603302	0.6545		FALSE	FALSE	FALSE	sPGC9N		0.979482	outcome	FALSE	reported	textfile	0.0024	7.625e-06	exposure	TRUE	reported	v63kP7	textfile	7824	2	1	FALSE
linoleate	rs1502520	T	G	T	G	0.0119	-0.0876078	0.7334		FALSE	FALSE	FALSE	sPGC9N	0.0838442	0.148037	outcome	TRUE	inferred	textfile	0.0025	1.634e-06	exposure	TRUE	reported	v63kP7	textfile	7824	2	1	TRUE
linoleate	rs16911296	A	G	A	G	-0.0209	0.215601	0.0771		FALSE	FALSE	FALSE	sPGC9N	0.934545	0.408773	outcome	TRUE	inferred	textfile	0.0045	4.18e-06	exposure	TRUE	reported	v63kP7	textfile	7824	2	1	TRUE
linoleate	rs17087487	A	G	A	G	-0.0231		0.053		FALSE	FALSE	FALSE	sPGC9N	0.00177195		outcome	FALSE	inferred	textfile	0.0052	7.997e-06	exposure	TRUE	reported	v63kP7	textfile	7824	2	1	FALSE
linoleate	rs1956129	T	C	T	C	-0.0127	0.0682325	0.7589		FALSE	FALSE	FALSE	sPGC9N	0.127638	0.296471	outcome	TRUE	inferred	textfile	0.0025	3.657e-07	exposure	TRUE	reported	v63kP7	textfile	7824	2	1	TRUE
linoleate	rs2158555	C	G	C	G	-0.0337	0.831631	0.0331		FALSE	TRUE	TRUE	sPGC9N	0.00876096	0	outcome	TRUE	inferred	textfile	0.0075	7.905e-06	exposure	TRUE	reported	v63kP7	textfile	7824	2	1	FALSE
linoleate	rs2242415	A	C	A	C	0.0109	-0.0247107	0.6233		FALSE	FALSE	FALSE	sPGC9N	0.419433	0.47651	outcome	TRUE	inferred	textfile	0.0024	8.242e-06	exposure	TRUE	reported	v63kP7	textfile	7824	2	1	TRUE
linoleate	rs4654501	A	G	A	G	0.0111	-0.015264	0.7671		FALSE	FALSE	FALSE	sPGC9N	0.0161973	0.172999	outcome	TRUE	inferred	textfile	0.0025	9.227e-06	exposure	TRUE	reported	v63kP7	textfile	7824	2	1	TRUE
linoleate	rs6075489	A	G	A	G	0.0113	-0.00217718	0.7177		FALSE	FALSE	FALSE	sPGC9N		0.985985	outcome	FALSE	reported	textfile	0.0025	9.513e-06	exposure	TRUE	reported	v63kP7	textfile	7824	2	1	FALSE
linoleate	rs7014120	A	G	A	G	0.0148	0.0734164	0.1341		FALSE	FALSE	FALSE	sPGC9N	0.362686	0.419793	outcome	TRUE	inferred	textfile	0.0033	5.666e-06	exposure	TRUE	reported	v63kP7	textfile	7824	2	1	TRUE
linoleate	rs7115681	T	C	T	C	-0.0131	0.648056	0.4668		FALSE	FALSE	FALSE	sPGC9N	0.140999	2.15159e-06	outcome	TRUE	inferred	textfile	0.0024	8.293e-08	exposure	TRUE	reported	v63kP7	textfile	7824	2	1	TRUE
linoleate	rs7898173	A	G	A	G	-0.0143	0.017996	0.1419		FALSE	FALSE	FALSE	sPGC9N	0.27667	0.474069	outcome	TRUE	inferred	textfile	0.0032	6.806e-06	exposure	TRUE	reported	v63kP7	textfile	7824	2	1	TRUE
linoleate	rs884597	A	T	A	T	-0.0106	0.234283	0.5696		FALSE	TRUE	TRUE	sPGC9N	0.491036	0.316638	outcome	TRUE	inferred	textfile	0.0024	8.202e-06	exposure	TRUE	reported	v63kP7	textfile	7824	2	1	FALSE
	SNP	effect_allele.exposure	other_allele.exposure	effect_allele.outcome	other_allele.outcome	beta.exposure	beta.outcome	eaf.exposure	eaf.outcome	remove	palindromic	ambiguous	id.outcome	se.outcome	pval.outcome	outcome	mr_keep.outcome	pval_origin.outcome	data_source.outcome	se.exposure	pval.exposure	exposure	mr_keep.exposure	pval_origin.exposure	id.exposure	data_source.exposure	samplesize.exposure	action	SNP_index	mr_keep
allantoin	rs10492266	T	C	T	C	-0.0167	0.000615844	0.4255		FALSE	FALSE	FALSE	1q7KXe	0.0137861	0.482185	outcome	TRUE	inferred	textfile	0.0038	8.776e-06	exposure	TRUE	reported	aQ8g3C	textfile	7824	2	1	TRUE
allantoin	rs10771223	A	G	A	G	0.0237	0.00807739	0.78		FALSE	FALSE	FALSE	1q7KXe	0.0184293	0.330588	outcome	TRUE	inferred	textfile	0.0046	2.871e-07	exposure	TRUE	reported	aQ8g3C	textfile	7824	2	1	TRUE
allantoin	rs11147404	T	G	T	G	0.0282	0.00927225	0.8872		FALSE	FALSE	FALSE	1q7KXe	0.0413273	0.411238	outcome	TRUE	inferred	textfile	0.0063	8.687e-06	exposure	TRUE	reported	aQ8g3C	textfile	7824	2	1	TRUE
allantoin	rs12189555	A	T	A	T	0.021	-0.0137141	0.7684		FALSE	TRUE	TRUE	1q7KXe	0.302943	0.481946	outcome	TRUE	inferred	textfile	0.0046	5.058e-06	exposure	TRUE	reported	aQ8g3C	textfile	7824	2	1	FALSE
allantoin	rs12718598	T	C	T	C	0.018	-0.025666	0.5178		FALSE	FALSE	FALSE	1q7KXe	0.752985	0.486404	outcome	TRUE	inferred	textfile	0.0037	1.491e-06	exposure	TRUE	reported	aQ8g3C	textfile	7824	2	1	TRUE
allantoin	rs1320934	A	T	A	T	0.1215	0.0197865	0.9599		FALSE	TRUE	TRUE	1q7KXe	0.0678607	0.385306	outcome	TRUE	inferred	textfile	0.0253	1.513e-06	exposure	TRUE	reported	aQ8g3C	textfile	7824	2	1	FALSE
allantoin	rs1431793	A	C	A	C	-0.0216		0.7526		FALSE	FALSE	FALSE	1q7KXe	0.018021		outcome	FALSE	inferred	textfile	0.0046	2.901e-06	exposure	TRUE	reported	aQ8g3C	textfile	7824	2	1	FALSE
allantoin	rs1447307	T	G	T	G	-0.0211	0.0175086	0.227		FALSE	FALSE	FALSE	1q7KXe	0.740815	0.490572	outcome	TRUE	inferred	textfile	0.0046	5.694e-06	exposure	TRUE	reported	aQ8g3C	textfile	7824	2	1	TRUE
allantoin	rs1499094	T	G	T	G	0.0208	-0.345468	0.7686		FALSE	FALSE	FALSE	1q7KXe		0.95711	outcome	FALSE	reported	textfile	0.0046	7.676e-06	exposure	TRUE	reported	aQ8g3C	textfile	7824	2	1	FALSE
allantoin	rs167277	A	C	A	C	-0.0207	-0.0268313	0.781		FALSE	FALSE	FALSE	1q7KXe	1.61175	0.493359	outcome	TRUE	inferred	textfile	0.0046	7.922e-06	exposure	TRUE	reported	aQ8g3C	textfile	7824	2	1	TRUE
allantoin	rs1799412	C	G	C	G	-0.0262	0.0221837	0.8394		FALSE	TRUE	TRUE	1q7KXe	0.602502	0.485315	outcome	TRUE	inferred	textfile	0.0055	2.28e-06	exposure	TRUE	reported	aQ8g3C	textfile	7824	2	1	FALSE
allantoin	rs2293319	T	C	T	C	-0.0219	0.0144801	0.7852		FALSE	FALSE	FALSE	1q7KXe	1.41646	0.495922	outcome	TRUE	inferred	textfile	0.0047	3.591e-06	exposure	TRUE	reported	aQ8g3C	textfile	7824	2	1	TRUE
allantoin	rs2549842	T	C	T	C	-0.0206		0.786		FALSE	FALSE	FALSE	1q7KXe	0.0427117		outcome	FALSE	inferred	textfile	0.0046	8.675e-06	exposure	TRUE	reported	aQ8g3C	textfile	7824	2	1	FALSE
allantoin	rs8108144	T	G	T	G	-0.0232	0.0137894	0.788		FALSE	FALSE	FALSE	1q7KXe	0.117252	0.45319	outcome	TRUE	inferred	textfile	0.0047	6.444e-07	exposure	TRUE	reported	aQ8g3C	textfile	7824	2	1	TRUE
allantoin	rs8184921	T	C	T	C	0.0165	0.00418724	0.5087		FALSE	FALSE	FALSE	1q7KXe	0.0282154	0.441013	outcome	TRUE	inferred	textfile	0.0037	9.801e-06	exposure	TRUE	reported	aQ8g3C	textfile	7824	2	1	TRUE
allantoin	rs972709	A	C	A	C	0.0483	0.78104	0.6548		FALSE	FALSE	FALSE	1q7KXe	0.279713	0.00261682	outcome	TRUE	inferred	textfile	0.0107	6.73e-06	exposure	TRUE	reported	aQ8g3C	textfile	7824	2	1	TRUE
allantoin	rs9834988	T	C	T	C	0.0185	1.43908	0.5297		FALSE	FALSE	FALSE	1q7KXe	0.0959162	3.48168e-51	outcome	TRUE	inferred	textfile	0.0038	7.983e-07	exposure	TRUE	reported	aQ8g3C	textfile	7824	2	1	TRUE
	SNP	effect_allele.exposure	other_allele.exposure	effect_allele.outcome	other_allele.outcome	beta.exposure	beta.outcome	eaf.exposure	eaf.outcome	remove	palindromic	ambiguous	id.outcome	se.outcome	pval.outcome	outcome	mr_keep.outcome	pval_origin.outcome	data_source.outcome	se.exposure	pval.exposure	exposure	mr_keep.exposure	pval_origin.exposure	id.exposure	data_source.exposure	samplesize.exposure	action	SNP_index	mr_keep
arachidonate	rs1010069	A	G	A	G	0.0081	0.0231995	0.4623		FALSE	FALSE	FALSE	O6ddeo	0.254342	0.463661	outcome	TRUE	inferred	textfile	0.0018	8.583e-06	exposure	TRUE	reported	HTbpRM	textfile	7824	2	1	TRUE
arachidonate	rs10241964	A	G	A	G	0.0182	0.0163727	0.0952		FALSE	FALSE	FALSE	O6ddeo			outcome	FALSE	inferred	textfile	0.0035	2.247e-07	exposure	TRUE	reported	HTbpRM	textfile	7824	2	1	FALSE
arachidonate	rs10514491	T	C	T	C	0.012		0.6782		FALSE	FALSE	FALSE	O6ddeo			outcome	FALSE	inferred	textfile	0.0026	2.859e-06	exposure	TRUE	reported	HTbpRM	textfile	7824	2	1	FALSE
arachidonate	rs11837423	A	G	A	G	0.0385	0.215749	0.088		FALSE	FALSE	FALSE	O6ddeo	0.686863	0.37672	outcome	TRUE	inferred	textfile	0.008	1.519e-06	exposure	TRUE	reported	HTbpRM	textfile	7824	2	1	TRUE
arachidonate	rs12352829	A	G	A	G	-0.0134	1.51265	0.1506		FALSE	FALSE	FALSE	O6ddeo	0.0213268	0	outcome	TRUE	inferred	textfile	0.0027	5.843e-07	exposure	TRUE	reported	HTbpRM	textfile	7824	2	1	TRUE
arachidonate	rs12532113	T	C	T	C	-0.028	-0.378989	0.961		FALSE	FALSE	FALSE	O6ddeo			outcome	FALSE	inferred	textfile	0.006	3.061e-06	exposure	TRUE	reported	HTbpRM	textfile	7824	2	1	FALSE
arachidonate	rs1430209	T	C	T	C	-0.0086	-0.0283363	0.5313		FALSE	FALSE	FALSE	O6ddeo	0.0144813	0.0251884	outcome	TRUE	inferred	textfile	0.0018	1.865e-06	exposure	TRUE	reported	HTbpRM	textfile	7824	2	1	TRUE
arachidonate	rs17099239	A	G	A	G	-0.012	-0.480469	0.8327		FALSE	FALSE	FALSE	O6ddeo	0.0101276	0	outcome	TRUE	inferred	textfile	0.0027	6.74e-06	exposure	TRUE	reported	HTbpRM	textfile	7824	2	1	TRUE
arachidonate	rs174548	C	G	C	G	0.0488	-0.0853977	0.7005		FALSE	TRUE	TRUE	O6ddeo	0.00337197	8.31226e-142	outcome	TRUE	inferred	textfile	0.0025	1.429e-84	exposure	TRUE	reported	HTbpRM	textfile	7824	2	1	FALSE
arachidonate	rs174602	T	C	T	C	0.0353	-0.498688	0.8702		FALSE	FALSE	FALSE	O6ddeo	0.743705	0.251255	outcome	TRUE	inferred	textfile	0.004	2.417e-18	exposure	TRUE	reported	HTbpRM	textfile	7824	2	1	TRUE
arachidonate	rs17764324	T	G	T	G	-0.0241	0.227562	0.086		FALSE	FALSE	FALSE	O6ddeo	0.00295411	0	outcome	TRUE	inferred	textfile	0.0041	3.305e-09	exposure	TRUE	reported	HTbpRM	textfile	7824	2	1	TRUE
arachidonate	rs180022	T	C	T	C	0.0117	-0.176325	0.8328		FALSE	FALSE	FALSE	O6ddeo	0.0140113	1.28506e-36	outcome	TRUE	inferred	textfile	0.0026	9.431e-06	exposure	TRUE	reported	HTbpRM	textfile	7824	2	1	TRUE
arachidonate	rs198476	A	G	A	G	0.0122	0.876183	0.482		FALSE	FALSE	FALSE	O6ddeo	0.343491	0.00537352	outcome	TRUE	inferred	textfile	0.0024	5.135e-07	exposure	TRUE	reported	HTbpRM	textfile	7824	2	1	TRUE
arachidonate	rs2275351	T	C	T	C	0.012	0.0351234	0.1657		FALSE	FALSE	FALSE	O6ddeo		0.957035	outcome	FALSE	reported	textfile	0.0027	7.062e-06	exposure	TRUE	reported	HTbpRM	textfile	7824	2	1	FALSE
arachidonate	rs2391260	A	T	A	T	0.0094	-0.348548	0.5386		FALSE	TRUE	TRUE	O6ddeo	0.0921866	7.81323e-05	outcome	TRUE	inferred	textfile	0.0018	1.696e-07	exposure	TRUE	reported	HTbpRM	textfile	7824	2	1	FALSE
arachidonate	rs2727261	T	C	T	C	-0.0189	-0.0697118	0.09		FALSE	FALSE	FALSE	O6ddeo	0.0263461	0.00407248	outcome	TRUE	inferred	textfile	0.0037	3.437e-07	exposure	TRUE	reported	HTbpRM	textfile	7824	2	1	TRUE
arachidonate	rs3133833	A	T	A	T	-0.0083		0.4692		FALSE	TRUE	TRUE	O6ddeo	0.0156147		outcome	FALSE	inferred	textfile	0.0018	4.268e-06	exposure	TRUE	reported	HTbpRM	textfile	7824	2	1	FALSE
arachidonate	rs3798211	A	C	A	C	-0.0083	-0.0872825	0.4247		FALSE	FALSE	FALSE	O6ddeo	0.193622	0.326071	outcome	TRUE	inferred	textfile	0.0018	4.584e-06	exposure	TRUE	reported	HTbpRM	textfile	7824	2	1	TRUE
arachidonate	rs472031	A	G	A	G	0.0175	0.232517	0.0883		FALSE	FALSE	FALSE	O6ddeo	0.00756648	1.13566e-207	outcome	TRUE	inferred	textfile	0.0035	4.434e-07	exposure	TRUE	reported	HTbpRM	textfile	7824	2	1	TRUE
arachidonate	rs4739402	T	C	T	C	-0.0085	-0.0344913	0.5172		FALSE	FALSE	FALSE	O6ddeo	0.256414	0.446498	outcome	TRUE	inferred	textfile	0.0019	5.614e-06	exposure	TRUE	reported	HTbpRM	textfile	7824	2	1	TRUE
arachidonate	rs4982495	T	C	T	C	-0.0084	0.0146958	0.4275		FALSE	FALSE	FALSE	O6ddeo	0.0158243	0.176526	outcome	TRUE	inferred	textfile	0.0018	3.272e-06	exposure	TRUE	reported	HTbpRM	textfile	7824	2	1	TRUE
arachidonate	rs526126	C	G	C	G	0.0249	0.517431	0.8409		FALSE	TRUE	TRUE	O6ddeo	0.743605	0.243264	outcome	TRUE	inferred	textfile	0.0039	2.108e-10	exposure	TRUE	reported	HTbpRM	textfile	7824	2	1	FALSE
arachidonate	rs532098	A	G	A	G	0.009	0.456822	0.461		FALSE	FALSE	FALSE	O6ddeo		0.958558	outcome	FALSE	reported	textfile	0.002	6.795e-06	exposure	TRUE	reported	HTbpRM	textfile	7824	2	1	FALSE
arachidonate	rs6535974	A	G	A	G	-0.0122	0.0137723	0.8465		FALSE	FALSE	FALSE	O6ddeo	0.488644	0.488757	outcome	TRUE	inferred	textfile	0.0027	5.801e-06	exposure	TRUE	reported	HTbpRM	textfile	7824	2	1	TRUE
arachidonate	rs6568389	T	C	T	C	0.0157	-0.0661975	0.8061		FALSE	FALSE	FALSE	O6ddeo			outcome	FALSE	inferred	textfile	0.0033	2.164e-06	exposure	TRUE	reported	HTbpRM	textfile	7824	2	1	FALSE
arachidonate	rs712916	T	C	T	C	-0.0456	-0.0294287	0.9875		FALSE	FALSE	FALSE	O6ddeo	0.0648717	0.325042	outcome	TRUE	inferred	textfile	0.0102	8.193e-06	exposure	TRUE	reported	HTbpRM	textfile	7824	2	1	TRUE
arachidonate	rs7169869	A	G	A	G	-0.0194	0.09885	0.5404		FALSE	FALSE	FALSE	O6ddeo			outcome	FALSE	inferred	textfile	0.0043	6.586e-06	exposure	TRUE	reported	HTbpRM	textfile	7824	2	1	FALSE
arachidonate	rs741886	T	G	T	G	-0.0187	0.790793	0.0829		FALSE	FALSE	FALSE	O6ddeo	0.0376251	2.25909e-98	outcome	TRUE	inferred	textfile	0.0036	1.848e-07	exposure	TRUE	reported	HTbpRM	textfile	7824	2	1	TRUE
arachidonate	rs8123073	A	G	A	G	-0.0372	-0.0467182	0.983		FALSE	FALSE	FALSE	O6ddeo			outcome	FALSE	inferred	textfile	0.0082	5.942e-06	exposure	TRUE	reported	HTbpRM	textfile	7824	2	1	FALSE
arachidonate	rs9679675	A	C	A	C	0.0092	-0.00287872	0.4732		FALSE	FALSE	FALSE	O6ddeo		0.991389	outcome	FALSE	reported	textfile	0.0018	4.167e-07	exposure	TRUE	reported	HTbpRM	textfile	7824	2	1	FALSE
	SNP	effect_allele.exposure	other_allele.exposure	effect_allele.outcome	other_allele.outcome	beta.exposure	beta.outcome	eaf.exposure	eaf.outcome	remove	palindromic	ambiguous	id.outcome	se.outcome	pval.outcome	outcome	mr_keep.outcome	pval_origin.outcome	data_source.outcome	se.exposure	pval.exposure	exposure	mr_keep.exposure	pval_origin.exposure	id.exposure	data_source.exposure	samplesize.exposure	action	SNP_index	mr_keep
deoxycholate	rs11159894	T	C	T	C	0.032	1.54018	0.3295		FALSE	FALSE	FALSE	oscwfV	0.909508	0.0451877	outcome	TRUE	inferred	textfile	0.0067	1.769e-06	exposure	TRUE	reported	5uYcC3	textfile	7824	2	1	TRUE
deoxycholate	rs12405017	T	C	T	C	-0.1891	0.0199206	0.9817		FALSE	FALSE	FALSE	oscwfV	0.0163055	0.110909	outcome	TRUE	inferred	textfile	0.0426	9.175e-06	exposure	TRUE	reported	5uYcC3	textfile	7824	2	1	TRUE
deoxycholate	rs17131011	A	G	A	G	-0.0781	0.00805997	0.0404		FALSE	FALSE	FALSE	oscwfV	0.0150483	0.296115	outcome	TRUE	inferred	textfile	0.0174	6.882e-06	exposure	TRUE	reported	5uYcC3	textfile	7824	2	1	TRUE
deoxycholate	rs17175231	A	G	A	G	0.0593	-0.0241936	0.9348		FALSE	FALSE	FALSE	oscwfV	0.792316	0.48782	outcome	TRUE	inferred	textfile	0.0125	1.986e-06	exposure	TRUE	reported	5uYcC3	textfile	7824	2	1	TRUE
deoxycholate	rs17641342	C	G	C	G	0.0725	0.0143875	0.1639		FALSE	TRUE	TRUE	oscwfV	1.02493	0.4944	outcome	TRUE	inferred	textfile	0.0159	5.262e-06	exposure	TRUE	reported	5uYcC3	textfile	7824	2	1	FALSE
deoxycholate	rs2002212	A	G	A	G	-0.0691	0.100645	0.049		FALSE	FALSE	FALSE	oscwfV	0.0630855	0.0553143	outcome	TRUE	inferred	textfile	0.0155	7.817e-06	exposure	TRUE	reported	5uYcC3	textfile	7824	2	1	TRUE
deoxycholate	rs2140798	T	C	T	C	-0.0519		0.0986		FALSE	FALSE	FALSE	oscwfV			outcome	FALSE	inferred	textfile	0.0117	8.8e-06	exposure	TRUE	reported	5uYcC3	textfile	7824	2	1	FALSE
deoxycholate	rs2391088	A	G	A	G	-0.0341	0.0954781	0.6873		FALSE	FALSE	FALSE	oscwfV			outcome	FALSE	inferred	textfile	0.0073	2.923e-06	exposure	TRUE	reported	5uYcC3	textfile	7824	2	1	FALSE
deoxycholate	rs3752241	C	G	C	G	0.0574	0.0034372	0.8684		FALSE	TRUE	TRUE	oscwfV	0.0137523	0.401318	outcome	TRUE	inferred	textfile	0.0126	5.523e-06	exposure	TRUE	reported	5uYcC3	textfile	7824	2	1	FALSE
deoxycholate	rs4244808	T	G	T	G	0.0305	-0.00744041	0.5307		FALSE	FALSE	FALSE	oscwfV	0.0137825	0.294652	outcome	TRUE	inferred	textfile	0.0068	8.3e-06	exposure	TRUE	reported	5uYcC3	textfile	7824	2	1	TRUE
deoxycholate	rs4579412	A	C	A	C	-0.0414	0.680855	0.1469		FALSE	FALSE	FALSE	oscwfV			outcome	FALSE	inferred	textfile	0.0091	4.771e-06	exposure	TRUE	reported	5uYcC3	textfile	7824	2	1	FALSE
deoxycholate	rs696155	A	G	A	G	-0.0412	-0.00408438	0.1888		FALSE	FALSE	FALSE	oscwfV	0.016096	0.399844	outcome	TRUE	inferred	textfile	0.0088	2.921e-06	exposure	TRUE	reported	5uYcC3	textfile	7824	2	1	TRUE
deoxycholate	rs7262824	T	C	T	C	0.0357	-0.808337	0.2062		FALSE	FALSE	FALSE	oscwfV		0.971039	outcome	FALSE	reported	textfile	0.008	8.697e-06	exposure	TRUE	reported	5uYcC3	textfile	7824	2	1	FALSE
deoxycholate	rs7269193	A	G	A	G	-0.0528	-0.0165629	0.9092		FALSE	FALSE	FALSE	oscwfV	0.148843	0.455698	outcome	TRUE	inferred	textfile	0.0116	5.034e-06	exposure	TRUE	reported	5uYcC3	textfile	7824	2	1	TRUE
deoxycholate	rs7427777	A	C	A	C	0.1291	0.00523049	0.0483		FALSE	FALSE	FALSE	oscwfV	0.0183643	0.387892	outcome	TRUE	inferred	textfile	0.0286	6.361e-06	exposure	TRUE	reported	5uYcC3	textfile	7824	2	1	TRUE
deoxycholate	rs8192870	T	G	T	G	-0.0365	-1.02787	0.3498		FALSE	FALSE	FALSE	oscwfV	0.0132923	0	outcome	TRUE	inferred	textfile	0.0067	3.985e-08	exposure	TRUE	reported	5uYcC3	textfile	7824	2	1	TRUE
deoxycholate	rs9851393	A	G	A	G	0.0297	-0.758528	0.5199		FALSE	FALSE	FALSE	oscwfV	0.00453374	0	outcome	TRUE	inferred	textfile	0.0066	7.383e-06	exposure	TRUE	reported	5uYcC3	textfile	7824	2	1	TRUE
	SNP	effect_allele.exposure	other_allele.exposure	effect_allele.outcome	other_allele.outcome	beta.exposure	beta.outcome	eaf.exposure	eaf.outcome	remove	palindromic	ambiguous	id.outcome	se.outcome	pval.outcome	outcome	mr_keep.outcome	pval_origin.outcome	data_source.outcome	se.exposure	pval.exposure	exposure	mr_keep.exposure	pval_origin.exposure	id.exposure	data_source.exposure	samplesize.exposure	action	SNP_index	mr_keep
margarate	rs11118120	A	C	A	C	-0.019	-0.0554706	0.8501		FALSE	FALSE	FALSE	xyQQCx	0.0443698	0.105615	outcome	TRUE	inferred	textfile	0.004	1.965e-06	exposure	TRUE	reported	NN2nur	textfile	7824	2	1	TRUE
margarate	rs11940037	T	C	T	C	0.019		0.842		FALSE	FALSE	FALSE	xyQQCx	0.0146353		outcome	FALSE	inferred	textfile	0.0041	2.821e-06	exposure	TRUE	reported	NN2nur	textfile	7824	2	1	FALSE
margarate	rs1466228	T	C	T	C	-0.0361	-0.206706	0.0348		FALSE	FALSE	FALSE	xyQQCx	0.143519	0.0748956	outcome	TRUE	inferred	textfile	0.0078	3.206e-06	exposure	TRUE	reported	NN2nur	textfile	7824	2	1	TRUE
margarate	rs17351329	A	G	A	G	-0.0185	-0.872748	0.8651		FALSE	FALSE	FALSE	xyQQCx	0.00651134	0	outcome	TRUE	inferred	textfile	0.0041	5.372e-06	exposure	TRUE	reported	NN2nur	textfile	7824	2	1	TRUE
margarate	rs603424	A	G	A	G	0.0292	-0.174701	0.1865		FALSE	FALSE	FALSE	xyQQCx	0.111643	0.0588128	outcome	TRUE	inferred	textfile	0.0038	1.56e-14	exposure	TRUE	reported	NN2nur	textfile	7824	2	1	TRUE
margarate	rs7583745	T	C	T	C	-0.0348	-0.020866	0.884		FALSE	FALSE	FALSE	xyQQCx	0.0824824	0.400144	outcome	TRUE	inferred	textfile	0.0075	3.062e-06	exposure	TRUE	reported	NN2nur	textfile	7824	2	1	TRUE
	SNP	effect_allele.exposure	other_allele.exposure	effect_allele.outcome	other_allele.outcome	beta.exposure	beta.outcome	eaf.exposure	eaf.outcome	remove	palindromic	ambiguous	id.outcome	se.outcome	pval.outcome	outcome	mr_keep.outcome	pval_origin.outcome	data_source.outcome	se.exposure	pval.exposure	exposure	mr_keep.exposure	pval_origin.exposure	id.exposure	data_source.exposure	samplesize.exposure	action	SNP_index	mr_keep
inosine	rs10489	A	C	A	C	0.1743	0.0552963	0.0243		FALSE	FALSE	FALSE	Ux1SqZ	0.0933824	0.276875	outcome	TRUE	inferred	textfile	0.038	4.601e-06	exposure	TRUE	reported	IU8EUQ	textfile	7824	2	1	TRUE
inosine	rs11616655	A	G	A	G	-0.1069		0.9444		FALSE	FALSE	FALSE	Ux1SqZ	0.0509665		outcome	FALSE	inferred	textfile	0.0237	6.369e-06	exposure	TRUE	reported	IU8EUQ	textfile	7824	2	1	FALSE
inosine	rs17077586	A	G	A	G	0.1032	-0.0190758	0.9187		FALSE	FALSE	FALSE	Ux1SqZ	0.803202	0.490526	outcome	TRUE	inferred	textfile	0.021	9.198e-07	exposure	TRUE	reported	IU8EUQ	textfile	7824	2	1	TRUE
inosine	rs17224277	A	G	A	G	0.0951		0.0778		FALSE	FALSE	FALSE	Ux1SqZ	0.00492331		outcome	FALSE	inferred	textfile	0.0199	1.825e-06	exposure	TRUE	reported	IU8EUQ	textfile	7824	2	1	FALSE
inosine	rs17741813	T	C	T	C	0.538	0.656807	0.015		FALSE	FALSE	FALSE	Ux1SqZ		0.9206	outcome	FALSE	reported	textfile	0.1192	6.389e-06	exposure	TRUE	reported	IU8EUQ	textfile	7824	2	1	FALSE
inosine	rs2846723	T	G	T	G	-0.0476	0.015115	0.5442		FALSE	FALSE	FALSE	Ux1SqZ			outcome	FALSE	inferred	textfile	0.0105	5.755e-06	exposure	TRUE	reported	IU8EUQ	textfile	7824	2	1	FALSE
inosine	rs4384764	A	G	A	G	-0.0568	0.378859	0.2371		FALSE	FALSE	FALSE	Ux1SqZ	0.107748	0.00021892	outcome	TRUE	inferred	textfile	0.0127	7.902e-06	exposure	TRUE	reported	IU8EUQ	textfile	7824	2	1	TRUE
inosine	rs494562	A	G	A	G	-0.1182	0.014437	0.8988		FALSE	FALSE	FALSE	Ux1SqZ	0.0195288	0.229872	outcome	TRUE	inferred	textfile	0.0167	1.339e-12	exposure	TRUE	reported	IU8EUQ	textfile	7824	2	1	TRUE
inosine	rs7297956	C	G	C	G	0.0597	0.028998	0.7301		FALSE	TRUE	TRUE	Ux1SqZ	0.216066	0.446619	outcome	TRUE	inferred	textfile	0.0134	7.69e-06	exposure	TRUE	reported	IU8EUQ	textfile	7824	2	1	FALSE
inosine	rs7795118	T	C	T	C	0.0905	0.052983	0.2305		FALSE	FALSE	FALSE	Ux1SqZ		0.862127	outcome	FALSE	reported	textfile	0.0186	1.211e-06	exposure	TRUE	reported	IU8EUQ	textfile	7824	2	1	FALSE
inosine	rs9450282	A	G	A	G	-0.0717	0.00897719	0.3626		FALSE	FALSE	FALSE	Ux1SqZ	0.0444458	0.419966	outcome	TRUE	inferred	textfile	0.0108	2.735e-11	exposure	TRUE	reported	IU8EUQ	textfile	7824	2	1	TRUE
	SNP	effect_allele.exposure	other_allele.exposure	effect_allele.outcome	other_allele.outcome	beta.exposure	beta.outcome	eaf.exposure	eaf.outcome	remove	palindromic	ambiguous	id.outcome	se.outcome	pval.outcome	outcome	mr_keep.outcome	pval_origin.outcome	data_source.outcome	se.exposure	pval.exposure	exposure	mr_keep.exposure	pval_origin.exposure	id.exposure	data_source.exposure	samplesize.exposure	action	SNP_index	mr_keep
isoleucine	rs10024717	A	G	A	G	0.0085		0.3772		FALSE	FALSE	FALSE	xpqkXo			outcome	FALSE	inferred	textfile	0.0016	7.501e-08	exposure	TRUE	reported	TqrCbQ	textfile	7824	2	1	FALSE
isoleucine	rs10063205	T	C	T	C	0.008	0.0399906	0.1559		FALSE	FALSE	FALSE	xpqkXo	0.411795	0.461318	outcome	TRUE	inferred	textfile	0.0017	4.058e-06	exposure	TRUE	reported	TqrCbQ	textfile	7824	2	1	TRUE
isoleucine	rs11128879	T	C	T	C	-0.0078	0.252414	0.1208		FALSE	FALSE	FALSE	xpqkXo		0.920977	outcome	FALSE	reported	textfile	0.0018	9.564e-06	exposure	TRUE	reported	TqrCbQ	textfile	7824	2	1	FALSE
isoleucine	rs12707434	A	G	A	G	-0.0366	-0.0165527	0.9639		FALSE	FALSE	FALSE	xpqkXo	0.0955985	0.431268	outcome	TRUE	inferred	textfile	0.008	4.647e-06	exposure	TRUE	reported	TqrCbQ	textfile	7824	2	1	TRUE
isoleucine	rs161503	T	C	T	C	0.008	-0.0539959	0.1176		FALSE	FALSE	FALSE	xpqkXo	0.0544983	0.160896	outcome	TRUE	inferred	textfile	0.0018	6.867e-06	exposure	TRUE	reported	TqrCbQ	textfile	7824	2	1	TRUE
isoleucine	rs1618996	A	G	A	G	0.0091	-0.526719	0.1298		FALSE	FALSE	FALSE	xpqkXo	0.876695	0.273986	outcome	TRUE	inferred	textfile	0.0018	3.78e-07	exposure	TRUE	reported	TqrCbQ	textfile	7824	2	1	TRUE
isoleucine	rs1895999	A	G	A	G	-0.0151	-0.00380052	0.1699		FALSE	FALSE	FALSE	xpqkXo			outcome	FALSE	inferred	textfile	0.0032	3.434e-06	exposure	TRUE	reported	TqrCbQ	textfile	7824	2	1	FALSE
isoleucine	rs2397972	A	G	A	G	0.012	0.00552538	0.054		FALSE	FALSE	FALSE	xpqkXo	0.0392393	0.444009	outcome	TRUE	inferred	textfile	0.0026	4.045e-06	exposure	TRUE	reported	TqrCbQ	textfile	7824	2	1	TRUE
isoleucine	rs2470439	A	G	A	G	0.0083	-0.248995	0.11		FALSE	FALSE	FALSE	xpqkXo	0.107241	0.0101211	outcome	TRUE	inferred	textfile	0.0018	5.687e-06	exposure	TRUE	reported	TqrCbQ	textfile	7824	2	1	TRUE
isoleucine	rs3760605	T	C	T	C	0.0079	0.0692349	0.8912		FALSE	FALSE	FALSE	xpqkXo	0.0321733	0.0157012	outcome	TRUE	inferred	textfile	0.0018	9.799e-06	exposure	TRUE	reported	TqrCbQ	textfile	7824	2	1	TRUE
isoleucine	rs4086666	T	G	T	G	0.0083	-0.876918	0.8804		FALSE	FALSE	FALSE	xpqkXo	0.0778946	1.06052e-29	outcome	TRUE	inferred	textfile	0.0018	2.422e-06	exposure	TRUE	reported	TqrCbQ	textfile	7824	2	1	TRUE
isoleucine	rs4347830	A	G	A	G	0.01	0.0179909	0.337		FALSE	FALSE	FALSE	xpqkXo	0.131593	0.445628	outcome	TRUE	inferred	textfile	0.002	5.733e-07	exposure	TRUE	reported	TqrCbQ	textfile	7824	2	1	TRUE
isoleucine	rs4562384	T	C	T	C	0.0075	-0.310964	0.7166		FALSE	FALSE	FALSE	xpqkXo	0.0154686	3.47897e-90	outcome	TRUE	inferred	textfile	0.0017	5.497e-06	exposure	TRUE	reported	TqrCbQ	textfile	7824	2	1	TRUE
isoleucine	rs503360	A	G	A	G	0.0081	-0.220357	0.8799		FALSE	FALSE	FALSE	xpqkXo			outcome	FALSE	inferred	textfile	0.0018	4.785e-06	exposure	TRUE	reported	TqrCbQ	textfile	7824	2	1	FALSE
isoleucine	rs6084839	A	C	A	C	-0.0123	-0.461573	0.9446		FALSE	FALSE	FALSE	xpqkXo		0.870947	outcome	FALSE	reported	textfile	0.0027	3.994e-06	exposure	TRUE	reported	TqrCbQ	textfile	7824	2	1	FALSE
isoleucine	rs6101153	A	G	A	G	-0.008	-0.0308785	0.8897		FALSE	FALSE	FALSE	xpqkXo	0.0675122	0.3237	outcome	TRUE	inferred	textfile	0.0018	8.264e-06	exposure	TRUE	reported	TqrCbQ	textfile	7824	2	1	TRUE
isoleucine	rs7340968	A	C	A	C	0.0333	0.257561	0.027		FALSE	FALSE	FALSE	xpqkXo		0.966877	outcome	FALSE	reported	textfile	0.0075	9.053e-06	exposure	TRUE	reported	TqrCbQ	textfile	7824	2	1	FALSE
isoleucine	rs7530270	A	C	A	C	-0.0085	0.177009	0.2		FALSE	FALSE	FALSE	xpqkXo	0.102122	0.0415204	outcome	TRUE	inferred	textfile	0.0018	1.509e-06	exposure	TRUE	reported	TqrCbQ	textfile	7824	2	1	TRUE
	SNP	effect_allele.exposure	other_allele.exposure	effect_allele.outcome	other_allele.outcome	beta.exposure	beta.outcome	eaf.exposure	eaf.outcome	remove	palindromic	ambiguous	id.outcome	se.outcome	pval.outcome	outcome	mr_keep.outcome	pval_origin.outcome	data_source.outcome	se.exposure	pval.exposure	exposure	mr_keep.exposure	pval_origin.exposure	id.exposure	data_source.exposure	samplesize.exposure	action	SNP_index	mr_keep
threonine	rs1043011	T	G	T	G	0.0172	0.00844043	0.1722		FALSE	FALSE	FALSE	DoCjrb	0.0136688	0.268454	outcome	TRUE	inferred	textfile	0.0034	5.214e-07	exposure	TRUE	reported	nsFXnm	textfile	7824	2	1	TRUE
threonine	rs10433674	T	C	T	C	0.0264	0.959828	0.9584		FALSE	FALSE	FALSE	DoCjrb			outcome	FALSE	inferred	textfile	0.0054	1.242e-06	exposure	TRUE	reported	nsFXnm	textfile	7824	2	1	FALSE
threonine	rs10795360	C	G	C	G	0.0114	0.0412361	0.6957		FALSE	TRUE	TRUE	DoCjrb	0.0158316	0.00459813	outcome	TRUE	inferred	textfile	0.0025	3.761e-06	exposure	TRUE	reported	nsFXnm	textfile	7824	2	1	FALSE
threonine	rs10798574	T	G	T	G	-0.0142	0.00890137	0.2212		FALSE	FALSE	FALSE	DoCjrb	0.0145579	0.270452	outcome	TRUE	inferred	textfile	0.003	2.029e-06	exposure	TRUE	reported	nsFXnm	textfile	7824	2	1	TRUE
threonine	rs10993160	A	G	A	G	0.0295	-1.0478	0.9587		FALSE	FALSE	FALSE	DoCjrb	0.0131424	0	outcome	TRUE	inferred	textfile	0.0062	1.676e-06	exposure	TRUE	reported	nsFXnm	textfile	7824	2	1	TRUE
threonine	rs13242474	A	G	A	G	0.0111	-0.0872119	0.7395		FALSE	FALSE	FALSE	DoCjrb			outcome	FALSE	inferred	textfile	0.0024	5.472e-06	exposure	TRUE	reported	nsFXnm	textfile	7824	2	1	FALSE
threonine	rs1466785	T	C	T	C	-0.0106	0.44131	0.4409		FALSE	FALSE	FALSE	DoCjrb	0.00438573	0	outcome	TRUE	inferred	textfile	0.0024	5.934e-06	exposure	TRUE	reported	nsFXnm	textfile	7824	2	1	TRUE
threonine	rs17092955	T	G	T	G	-0.0175	0.00334174	0.1024		FALSE	FALSE	FALSE	DoCjrb			outcome	FALSE	inferred	textfile	0.0034	3.388e-07	exposure	TRUE	reported	nsFXnm	textfile	7824	2	1	FALSE
threonine	rs17268257	T	C	T	C	-0.0159	0.0150079	0.1349		FALSE	FALSE	FALSE	DoCjrb	0.0654018	0.409251	outcome	TRUE	inferred	textfile	0.0035	7.314e-06	exposure	TRUE	reported	nsFXnm	textfile	7824	2	1	TRUE
threonine	rs202490	T	C	T	C	-0.0111	0.0113305	0.3533		FALSE	FALSE	FALSE	DoCjrb			outcome	FALSE	inferred	textfile	0.0024	4.452e-06	exposure	TRUE	reported	nsFXnm	textfile	7824	2	1	FALSE
threonine	rs3857856	A	G	A	G	0.0152		0.8885		FALSE	FALSE	FALSE	DoCjrb	0.0170993		outcome	FALSE	inferred	textfile	0.0033	4.933e-06	exposure	TRUE	reported	nsFXnm	textfile	7824	2	1	FALSE
threonine	rs42041	C	G	C	G	-0.0109	-0.27332	0.7449		FALSE	TRUE	TRUE	DoCjrb			outcome	FALSE	inferred	textfile	0.0025	9.332e-06	exposure	TRUE	reported	nsFXnm	textfile	7824	2	1	FALSE
threonine	rs4516857	C	G	C	G	0.0205	0.0189331	0.0991		FALSE	TRUE	TRUE	DoCjrb		0.809501	outcome	FALSE	reported	textfile	0.0045	4.927e-06	exposure	TRUE	reported	nsFXnm	textfile	7824	2	1	FALSE
threonine	rs4822129	A	G	A	G	0.0122	0.636896	0.194		FALSE	FALSE	FALSE	DoCjrb	0.525757	0.112873	outcome	TRUE	inferred	textfile	0.0026	3.757e-06	exposure	TRUE	reported	nsFXnm	textfile	7824	2	1	TRUE
threonine	rs780093	T	C	T	C	-0.0108	0.0535614	0.3998		FALSE	FALSE	FALSE	DoCjrb	0.192643	0.390493	outcome	TRUE	inferred	textfile	0.0024	3.982e-06	exposure	TRUE	reported	nsFXnm	textfile	7824	2	1	TRUE
threonine	rs9403794	A	C	A	C	0.0175		0.5963		FALSE	FALSE	FALSE	DoCjrb			outcome	FALSE	inferred	textfile	0.0039	8.093e-06	exposure	TRUE	reported	nsFXnm	textfile	7824	2	1	FALSE
	SNP	effect_allele.exposure	other_allele.exposure	effect_allele.outcome	other_allele.outcome	beta.exposure	beta.outcome	eaf.exposure	eaf.outcome	remove	palindromic	ambiguous	id.outcome	se.outcome	pval.outcome	outcome	mr_keep.outcome	pval_origin.outcome	data_source.outcome	se.exposure	pval.exposure	exposure	mr_keep.exposure	pval_origin.exposure	id.exposure	data_source.exposure	samplesize.exposure	action	SNP_index	mr_keep
tyrosine	rs10033622	T	C	T	C	0.0126		0.6115		FALSE	FALSE	FALSE	6yJhoX	0.00660223		outcome	FALSE	inferred	textfile	0.0026	1.346e-06	exposure	TRUE	reported	c42UR1	textfile	7824	2	1	FALSE
tyrosine	rs10516469	T	C	T	C	-0.0114		0.1		FALSE	FALSE	FALSE	6yJhoX	0.0068929		outcome	FALSE	inferred	textfile	0.0025	5.886e-06	exposure	TRUE	reported	c42UR1	textfile	7824	2	1	FALSE
tyrosine	rs10873157	T	C	T	C	-0.0109	-0.285512	0.0933		FALSE	FALSE	FALSE	6yJhoX	0.105663	0.00344515	outcome	TRUE	inferred	textfile	0.0024	8.624e-06	exposure	TRUE	reported	c42UR1	textfile	7824	2	1	TRUE
tyrosine	rs11243929	T	C	T	C	-0.0076		0.7731		FALSE	FALSE	FALSE	6yJhoX	0.0219023		outcome	FALSE	inferred	textfile	0.0017	8.328e-06	exposure	TRUE	reported	c42UR1	textfile	7824	2	1	FALSE
tyrosine	rs12728678	T	C	T	C	-0.0096	0.0841791	0.2003		FALSE	FALSE	FALSE	6yJhoX	0.00915219	1.82846e-20	outcome	TRUE	inferred	textfile	0.0017	2.189e-08	exposure	TRUE	reported	c42UR1	textfile	7824	2	1	TRUE
tyrosine	rs12891	C	G	C	G	0.0078		0.4177		FALSE	TRUE	TRUE	6yJhoX			outcome	FALSE	inferred	textfile	0.0018	8.777e-06	exposure	TRUE	reported	c42UR1	textfile	7824	2	1	FALSE
tyrosine	rs13237436	A	G	A	G	-0.0076	-0.804144	0.193		FALSE	FALSE	FALSE	6yJhoX	0.31465	0.00529906	outcome	TRUE	inferred	textfile	0.0017	7.257e-06	exposure	TRUE	reported	c42UR1	textfile	7824	2	1	TRUE
tyrosine	rs1475943	T	C	T	C	0.0079	0.777993	0.2215		FALSE	FALSE	FALSE	6yJhoX	0.0376723	4.72269e-95	outcome	TRUE	inferred	textfile	0.0017	3.693e-06	exposure	TRUE	reported	c42UR1	textfile	7824	2	1	TRUE
tyrosine	rs1512342	T	C	T	C	0.0072	-0.0224752	0.3384		FALSE	FALSE	FALSE	6yJhoX	0.0164442	0.085851	outcome	TRUE	inferred	textfile	0.0016	7.006e-06	exposure	TRUE	reported	c42UR1	textfile	7824	2	1	TRUE
tyrosine	rs1532775	A	G	A	G	0.0081	0.541701	0.7796		FALSE	FALSE	FALSE	6yJhoX	0.00165212	0	outcome	TRUE	inferred	textfile	0.0017	1.035e-06	exposure	TRUE	reported	c42UR1	textfile	7824	2	1	TRUE
tyrosine	rs1536564	T	C	T	C	0.0075	0.0467616	0.2644		FALSE	FALSE	FALSE	6yJhoX			outcome	FALSE	inferred	textfile	0.0017	7.048e-06	exposure	TRUE	reported	c42UR1	textfile	7824	2	1	FALSE
tyrosine	rs17293820	T	G	T	G	0.0081	-0.497729	0.8016		FALSE	FALSE	FALSE	6yJhoX	0.00812755	0	outcome	TRUE	inferred	textfile	0.0017	2.011e-06	exposure	TRUE	reported	c42UR1	textfile	7824	2	1	TRUE
tyrosine	rs1851740	A	C	A	C	-0.008	0.160342	0.185		FALSE	FALSE	FALSE	6yJhoX	0.276141	0.280737	outcome	TRUE	inferred	textfile	0.0017	2.742e-06	exposure	TRUE	reported	c42UR1	textfile	7824	2	1	TRUE
tyrosine	rs2879560	T	C	T	C	-0.0081	0.0189778	0.2226		FALSE	FALSE	FALSE	6yJhoX	0.0806412	0.406974	outcome	TRUE	inferred	textfile	0.0017	3.476e-06	exposure	TRUE	reported	c42UR1	textfile	7824	2	1	TRUE
tyrosine	rs2891733	T	C	T	C	-0.0109	0.0953163	0.8941		FALSE	FALSE	FALSE	6yJhoX	0.199259	0.316199	outcome	TRUE	inferred	textfile	0.0024	8.467e-06	exposure	TRUE	reported	c42UR1	textfile	7824	2	1	TRUE
tyrosine	rs4347830	A	G	A	G	0.009	0.0179909	0.337		FALSE	FALSE	FALSE	6yJhoX	0.131593	0.445628	outcome	TRUE	inferred	textfile	0.002	6.795e-06	exposure	TRUE	reported	c42UR1	textfile	7824	2	1	TRUE
tyrosine	rs4363868	A	G	A	G	0.0073	0.023029	0.3182		FALSE	FALSE	FALSE	6yJhoX	0.0170012	0.0877803	outcome	TRUE	inferred	textfile	0.0016	7.585e-06	exposure	TRUE	reported	c42UR1	textfile	7824	2	1	TRUE
tyrosine	rs4808739	T	C	T	C	0.0083	-0.0221957	0.7578		FALSE	FALSE	FALSE	6yJhoX	0.0922438	0.404925	outcome	TRUE	inferred	textfile	0.0018	2.421e-06	exposure	TRUE	reported	c42UR1	textfile	7824	2	1	TRUE
tyrosine	rs4863214	T	C	T	C	-0.0149	0.00637576	0.7398		FALSE	FALSE	FALSE	6yJhoX	0.0138253	0.32234	outcome	TRUE	inferred	textfile	0.0032	3.984e-06	exposure	TRUE	reported	c42UR1	textfile	7824	2	1	TRUE
tyrosine	rs6493	A	G	A	G	0.0114	0.0551412	0.1195		FALSE	FALSE	FALSE	6yJhoX	0.0401439	0.0847847	outcome	TRUE	inferred	textfile	0.0024	2.346e-06	exposure	TRUE	reported	c42UR1	textfile	7824	2	1	TRUE
tyrosine	rs703014	A	G	A	G	0.0135	-0.0143627	0.326		FALSE	FALSE	FALSE	6yJhoX	0.169508	0.466237	outcome	TRUE	inferred	textfile	0.0027	7.194e-07	exposure	TRUE	reported	c42UR1	textfile	7824	2	1	TRUE
tyrosine	rs7151615	T	G	T	G	-0.0079		0.273		FALSE	FALSE	FALSE	6yJhoX			outcome	FALSE	inferred	textfile	0.0016	1.469e-06	exposure	TRUE	reported	c42UR1	textfile	7824	2	1	FALSE
tyrosine	rs7195332	T	C	T	C	0.0077	0.0106128	0.2152		FALSE	FALSE	FALSE	6yJhoX	0.0196973	0.295014	outcome	TRUE	inferred	textfile	0.0017	4.051e-06	exposure	TRUE	reported	c42UR1	textfile	7824	2	1	TRUE
tyrosine	rs7641634	A	G	A	G	-0.0077	1.41254	0.266		FALSE	FALSE	FALSE	6yJhoX	0.0273998	0	outcome	TRUE	inferred	textfile	0.0016	2.564e-06	exposure	TRUE	reported	c42UR1	textfile	7824	2	1	TRUE
tyrosine	rs7834337	A	G	A	G	-0.0113	-0.00112463	0.0904		FALSE	FALSE	FALSE	6yJhoX			outcome	FALSE	inferred	textfile	0.0025	4.709e-06	exposure	TRUE	reported	c42UR1	textfile	7824	2	1	FALSE
tyrosine	rs8035304	T	G	T	G	0.009		0.81		FALSE	FALSE	FALSE	6yJhoX	0.00354805		outcome	FALSE	inferred	textfile	0.002	6.795e-06	exposure	TRUE	reported	c42UR1	textfile	7824	2	1	FALSE
tyrosine	rs8111703	A	T	A	T	-0.0084	0.488759	0.2142		FALSE	TRUE	TRUE	6yJhoX	0.0345445	9.51509e-46	outcome	TRUE	inferred	textfile	0.0017	1.467e-06	exposure	TRUE	reported	c42UR1	textfile	7824	2	1	FALSE
tyrosine	rs906466	A	G	A	G	0.0076	0.00179574	0.1846		FALSE	FALSE	FALSE	6yJhoX			outcome	FALSE	inferred	textfile	0.0017	8.838e-06	exposure	TRUE	reported	c42UR1	textfile	7824	2	1	FALSE
tyrosine	rs9327433	T	G	T	G	-0.0076	-0.00489852	0.5134		FALSE	FALSE	FALSE	6yJhoX	0.013743	0.360756	outcome	TRUE	inferred	textfile	0.0016	2.529e-06	exposure	TRUE	reported	c42UR1	textfile	7824	2	1	TRUE
tyrosine	rs9400467	T	C	T	C	-0.0121		0.7059		FALSE	FALSE	FALSE	6yJhoX	0.0328191		outcome	FALSE	inferred	textfile	0.0016	6.541e-14	exposure	TRUE	reported	c42UR1	textfile	7824	2	1	FALSE
tyrosine	rs9497139	A	G	A	G	-0.029	0.114126	0.0155		FALSE	FALSE	FALSE	6yJhoX			outcome	FALSE	inferred	textfile	0.0061	1.974e-06	exposure	TRUE	reported	c42UR1	textfile	7824	2	1	FALSE
tyrosine	rs9594421	A	T	A	T	0.0075	0.0409115	0.2757		FALSE	TRUE	TRUE	6yJhoX	0.0268956	0.0641146	outcome	TRUE	inferred	textfile	0.0016	4.594e-06	exposure	TRUE	reported	c42UR1	textfile	7824	2	1	FALSE
	SNP	effect_allele.exposure	other_allele.exposure	effect_allele.outcome	other_allele.outcome	beta.exposure	beta.outcome	eaf.exposure	eaf.outcome	remove	palindromic	ambiguous	id.outcome	se.outcome	pval.outcome	outcome	mr_keep.outcome	pval_origin.outcome	data_source.outcome	se.exposure	pval.exposure	exposure	mr_keep.exposure	pval_origin.exposure	id.exposure	data_source.exposure	samplesize.exposure	action	SNP_index	mr_keep
lysine	rs10491431	A	C	A	C	0.0082	0.116711	0.1435		FALSE	FALSE	FALSE	Unrs4p	0.808787	0.44263	outcome	TRUE	inferred	textfile	0.0018	3.8e-06	exposure	TRUE	reported	eXVY9m	textfile	7824	2	1	TRUE
lysine	rs10738383	A	G	A	G	-0.0131	0.00470261	0.6175		FALSE	FALSE	FALSE	Unrs4p		0.808906	outcome	FALSE	reported	textfile	0.0029	7.385e-06	exposure	TRUE	reported	eXVY9m	textfile	7824	2	1	FALSE
[truncated: 5,756 more rows]

## Sheet: Table S5
Table S5. Summary of calculation results of detailed causal effect value estimates by various MR Methods for significant metabolites
[truncated: 276 more rows]
