# Supplementary material for: Serum metabolites and hypercholesterolemia: insights from a two-sample Mendelian randomization study
Source: Front Cardiovasc Med. 2024 Jul 25;11:1410006. doi: 10.3389/fcvm.2024.1410006 (PMC11337230; doi:10.3389/fcvm.2024.1410006)
Supplement: Supplementary file 2 [file Datasheet1.zip]

Archive with 12 entries (10 files):
- Data Sheet 1_v1/
- Data Sheet 1_v1/Supplementary Figures 1-10/
- Data Sheet 1_v1/Supplementary Figures 1-10/1-oleoylglycerol (1-monoolein)_sensitivity-analysis.pdf
- Data Sheet 1_v1/Supplementary Figures 1-10/2-hydroxyacetaminophen sulfate_sensitivity-analysis.pdf
- Data Sheet 1_v1/Supplementary Figures 1-10/2-methoxyacetaminophen sulfate_sensitivity-analysis.pdf
- Data Sheet 1_v1/Supplementary Figures 1-10/3-(cystein-S-yl)acetaminophen_sensitivity-analysis.pdf
- Data Sheet 1_v1/Supplementary Figures 1-10/epiandrosterone sulfate_sensitivity-analysis.pdf
- Data Sheet 1_v1/Supplementary Figures 1-10/glycocholate_sensitivity-analysis.pdf
- Data Sheet 1_v1/Supplementary Figures 1-10/hydroquinone sulfate_sensitivity-analysis.pdf
- Data Sheet 1_v1/Supplementary Figures 1-10/salicyluric_sensitivity-analysis.pdf
- Data Sheet 1_v1/Supplementary Figures 1-10/trans-4-hydroxyproline_sensitivity-analysis.pdf
- Data Sheet 1_v1/Supplementary Figures 1-10/Z-bilirubin_sensitivity-analysis.pdf
